# Supplementary material for: Systems biology approach identifies functional modules and regulatory hubs related to secondary metabolites accumulation after transition from autotrophic to heterotrophic growth condition in microalgae
Source: PLoS One. 2020 Feb 21;15(2):e0225677. doi: 10.1371/journal.pone.0225677 (PMC7035001; doi:10.1371/journal.pone.0225677)
Supplement: S1 Table — (XLSX) [file pone.0225677.s002.xlsx]

## Sheet: Sheet1
S1 Table. Identified meta genes in three phase of transition from auto- to heterotrophic condition
Logarithmic phase			Transittion phase			Production phase
Meta Gene	UP/Down Regulation		Meta Gene	UP/Down Regulation		Meta genes	Dow/Up regulation
F751_0187	Up-regulation	Down-regulated=1380	F751_0188	Down-regulation	Down-rgulated=1666	F751_0187	Up-regulation	Down-regulated	1713	47.8893
F751_4202	Up-regulation	Up-regulated=1582	F751_4202	Up-regulation	Up-regulated=1806	F751_0188	Down-regulation	Up-regulated	1864	52.1107
F751_4414	Down-regulation		F751_4414	Down-regulation		F751_4202	Up-regulation	Down-regulated	1380	46.5901
F751_4417	Up-regulation		F751_4415	Down-regulation		F751_4414	Down-regulation	Up-regulated	1582	53.4099
F751_4419	Down-regulation		F751_4418	Down-regulation		F751_4415	Down-regulation	Down-rgulated	1666	47.9839
F751_4421	Down-regulation		F751_4419	Down-regulation		F751_4417	Up-regulation	Up-regulated	1806	52.0161
F751_4422	Up-regulation		F751_4421	Down-regulation		F751_4419	Down-regulation
F751_0012	Up-regulation		F751_4422	Up-regulation		F751_4420	Down-regulation
F751_2803	Up-regulation		F751_4425	Up-regulation		F751_4421	Down-regulation
F751_2804	Up-regulation		F751_0012	Up-regulation		F751_4422	Up-regulation
F751_2806	Up-regulation		F751_2803	Up-regulation		F751_4293	Down-regulation
F751_2807	Up-regulation		F751_2804	Up-regulation		F751_4424	Down-regulation
F751_0446	Up-regulation		F751_2806	Up-regulation		F751_0012	Up-regulation
F751_2811	Up-regulation		F751_2807	Up-regulation		F751_2803	Up-regulation
F751_0447	Up-regulation		F751_0446	Up-regulation		F751_2806	Up-regulation
F751_2819	Up-regulation		F751_2811	Up-regulation		F751_2807	Up-regulation
F751_2820	Down-regulation		F751_2815	Up-regulation		F751_0446	Up-regulation
F751_2821	Down-regulation		F751_0447	Up-regulation		F751_2811	Up-regulation
F751_2825	Up-regulation		F751_2819	Up-regulation		F751_2815	Up-regulation
F751_2826	Up-regulation		F751_2820	Down-regulation		F751_2818	Up-regulation
F751_2828	Up-regulation		F751_2821	Down-regulation		F751_0447	Up-regulation
F751_2830	Up-regulation		F751_2822	Up-regulation		F751_2819	Up-regulation
F751_2833	Up-regulation		F751_2826	Up-regulation		F751_2820	Down-regulation
F751_2834	Up-regulation		F751_2827	Up-regulation		F751_2821	Down-regulation
F751_0449	Down-regulation		F751_2828	Up-regulation		F751_2822	Up-regulation
F751_2839	Down-regulation		F751_2829	Down-regulation		F751_2825	Up-regulation
F751_2840	Up-regulation		F751_2830	Up-regulation		F751_2826	Up-regulation
F751_2846	Up-regulation		F751_2833	Up-regulation		F751_2827	Down-regulation
F751_2849	Up-regulation		F751_2834	Up-regulation		F751_2828	Up-regulation
F751_2850	Down-regulation		F751_2837	Up-regulation		F751_2829	Down-regulation
F751_2855	Up-regulation		F751_0449	Down-regulation		F751_2830	Up-regulation
F751_2856	Up-regulation		F751_2839	Down-regulation		F751_2832	Down-regulation
F751_0451	Up-regulation		F751_2840	Up-regulation		F751_2833	Up-regulation
F751_2859	Down-regulation		F751_2841	Up-regulation		F751_2834	Up-regulation
F751_2861	Up-regulation		F751_2843	Down-regulation		F751_2838	Up-regulation
F751_2864	Down-regulation		F751_2845	Up-regulation		F751_0449	Down-regulation
F751_2865	Down-regulation		F751_2846	Up-regulation		F751_2839	Down-regulation
F751_2866	Down-regulation		F751_2849	Up-regulation		F751_2840	Up-regulation
F751_2868	Up-regulation		F751_2850	Down-regulation		F751_2841	Up-regulation
F751_2870	Down-regulation		F751_2852	Down-regulation		F751_2842	Down-regulation
F751_2871	Down-regulation		F751_0451	Up-regulation		F751_2845	Up-regulation
F751_2874	Down-regulation		F751_2859	Down-regulation		F751_2846	Up-regulation
F751_2877	Up-regulation		F751_2862	Up-regulation		F751_2849	Up-regulation
F751_2882	Up-regulation		F751_2863	Down-regulation		F751_2850	Down-regulation
F751_2883	Up-regulation		F751_2864	Down-regulation		F751_2852	Down-regulation
F751_2885	Down-regulation		F751_2865	Down-regulation		F751_2856	Up-regulation
F751_2894	Up-regulation		F751_2866	Down-regulation		F751_0451	Up-regulation
F751_2895	Down-regulation		F751_2867	Up-regulation		F751_2861	Up-regulation
F751_0455	Down-regulation		F751_2868	Up-regulation		F751_2862	Up-regulation
F751_2902	Up-regulation		F751_2869	Up-regulation		F751_2863	Down-regulation
F751_2903	Down-regulation		F751_2870	Down-regulation		F751_2864	Down-regulation
F751_2904	Up-regulation		F751_2871	Down-regulation		F751_2865	Down-regulation
F751_2905	Up-regulation		F751_2873	Down-regulation		F751_2866	Down-regulation
F751_2912	Down-regulation		F751_2874	Down-regulation		F751_2867	Up-regulation
F751_2914	Up-regulation		F751_2875	Up-regulation		F751_2868	Up-regulation
F751_2916	Up-regulation		F751_2876	Up-regulation		F751_2870	Down-regulation
F751_2917	Down-regulation		F751_2878	Down-regulation		F751_2871	Down-regulation
F751_2918	Up-regulation		F751_2879	Up-regulation		F751_2873	Down-regulation
F751_0457	Down-regulation		F751_2880	Up-regulation		F751_2874	Down-regulation
F751_3880	Up-regulation		F751_2881	Up-regulation		F751_2875	Up-regulation
F751_3887	Down-regulation		F751_2883	Up-regulation		F751_2876	Up-regulation
F751_3890	Up-regulation		F751_2885	Down-regulation		F751_2879	Up-regulation
F751_3891	Up-regulation		F751_2889	Up-regulation		F751_2882	Up-regulation
F751_3894	Down-regulation		F751_2890	Up-regulation		F751_2885	Down-regulation
F751_3895	Down-regulation		F751_2891	Up-regulation		F751_0454	Down-regulation
F751_3897	Up-regulation		F751_2893	Down-regulation		F751_2889	Up-regulation
F751_3899	Up-regulation		F751_2894	Up-regulation		F751_2890	Up-regulation
F751_3900	Down-regulation		F751_2895	Down-regulation		F751_2892	Down-regulation
F751_3901	Down-regulation		F751_2896	Down-regulation		F751_2893	Down-regulation
F751_3905	Down-regulation		F751_2897	Down-regulation		F751_2895	Down-regulation
F751_3906	Down-regulation		F751_0455	Down-regulation		F751_2896	Down-regulation
F751_3907	Up-regulation		F751_2899	Down-regulation		F751_2897	Down-regulation
F751_3908	Down-regulation		F751_2900	Down-regulation		F751_0455	Down-regulation
F751_3913	Down-regulation		F751_2903	Down-regulation		F751_2900	Down-regulation
F751_0461	Up-regulation		F751_2905	Up-regulation		F751_2903	Down-regulation
F751_0912	Up-regulation		F751_0456	Down-regulation		F751_2908	Up-regulation
F751_0914	Down-regulation		F751_2911	Down-regulation		F751_0456	Down-regulation
F751_0921	Down-regulation		F751_2912	Down-regulation		F751_2910	Up-regulation
F751_0922	Down-regulation		F751_2916	Up-regulation		F751_2911	Down-regulation
F751_0923	Down-regulation		F751_2917	Down-regulation		F751_2912	Down-regulation
F751_0924	Up-regulation		F751_2918	Up-regulation		F751_2914	Down-regulation
F751_0926	Up-regulation		F751_0457	Down-regulation		F751_2915	Up-regulation
F751_0927	Up-regulation		F751_2919	Down-regulation		F751_2916	Up-regulation
F751_0930	Up-regulation		F751_2920	Down-regulation		F751_2917	Down-regulation
F751_0931	Down-regulation		F751_3879	Up-regulation		F751_2918	Up-regulation
F751_0463	Up-regulation		F751_3880	Up-regulation		F751_0457	Down-regulation
F751_0937	Down-regulation		F751_3881	Down-regulation		F751_2919	Down-regulation
F751_0939	Up-regulation		F751_3885	Down-regulation		F751_3880	Up-regulation
F751_0940	Down-regulation		F751_3887	Down-regulation		F751_3881	Down-regulation
F751_0944	Down-regulation		F751_3888	Up-regulation		F751_3882	Up-regulation
F751_0945	Up-regulation		F751_3890	Up-regulation		F751_3885	Down-regulation
F751_0948	Up-regulation		F751_3891	Up-regulation		F751_3887	Down-regulation
F751_0949	Down-regulation		F751_3894	Down-regulation		F751_3889	Up-regulation
F751_0950	Up-regulation		F751_3895	Down-regulation		F751_3890	Up-regulation
F751_0951	Down-regulation		F751_3897	Up-regulation		F751_3891	Up-regulation
F751_0953	Up-regulation		F751_3899	Up-regulation		F751_3892	Down-regulation
F751_0022	Up-regulation		F751_3900	Down-regulation		F751_3894	Down-regulation
F751_0466	Down-regulation		F751_3902	Down-regulation		F751_3895	Down-regulation
F751_5804	Up-regulation		F751_3905	Down-regulation		F751_3897	Up-regulation
F751_5805	Up-regulation		F751_3906	Down-regulation		F751_3899	Up-regulation
F751_5806	Up-regulation		F751_3907	Up-regulation		F751_3900	Down-regulation
F751_5808	Up-regulation		F751_3908	Down-regulation		F751_3902	Down-regulation
F751_5812	Down-regulation		F751_3909	Up-regulation		F751_3903	Down-regulation
F751_5813	Up-regulation		F751_3911	Down-regulation		F751_3904	Down-regulation
F751_5815	Up-regulation		F751_3913	Down-regulation		F751_3905	Down-regulation
F751_5821	Down-regulation		F751_0013	Down-regulation		F751_3906	Down-regulation
F751_0468	Up-regulation		F751_0461	Up-regulation		F751_3908	Down-regulation
F751_5823	Up-regulation		F751_0912	Up-regulation		F751_3909	Up-regulation
F751_5827	Up-regulation		F751_0914	Down-regulation		F751_3913	Down-regulation
F751_5830	Up-regulation		F751_0918	Up-regulation		F751_0461	Up-regulation
F751_5831	Up-regulation		F751_0921	Down-regulation		F751_0912	Up-regulation
F751_5832	Down-regulation		F751_0462	Up-regulation		F751_0914	Down-regulation
F751_0469	Down-regulation		F751_0925	Down-regulation		F751_0920	Up-regulation
F751_5833	Down-regulation		F751_0926	Up-regulation		F751_0925	Down-regulation
F751_5834	Down-regulation		F751_0927	Up-regulation		F751_0926	Up-regulation
F751_5838	Up-regulation		F751_0928	Up-regulation		F751_0927	Up-regulation
F751_5841	Down-regulation		F751_0930	Up-regulation		F751_0928	Up-regulation
F751_5842	Down-regulation		F751_0936	Up-regulation		F751_0931	Down-regulation
F751_0470	Down-regulation		F751_0937	Down-regulation		F751_0463	Up-regulation
F751_5844	Up-regulation		F751_0938	Up-regulation		F751_0935	Down-regulation
F751_5847	Up-regulation		F751_0939	Up-regulation		F751_0936	Up-regulation
F751_5848	Up-regulation		F751_0940	Down-regulation		F751_0937	Down-regulation
F751_6763	Up-regulation		F751_0941	Down-regulation		F751_0939	Up-regulation
F751_0471	Up-regulation		F751_0948	Up-regulation		F751_0940	Down-regulation
F751_6764	Down-regulation		F751_0949	Down-regulation		F751_0941	Down-regulation
F751_6765	Down-regulation		F751_0950	Up-regulation		F751_4204	Down-regulation
F751_6767	Down-regulation		F751_0951	Down-regulation		F751_0949	Down-regulation
F751_6770	Down-regulation		F751_0953	Up-regulation		F751_0950	Up-regulation
F751_6772	Down-regulation		F751_0954	Down-regulation		F751_0951	Down-regulation
F751_6779	Down-regulation		F751_0958	Down-regulation		F751_0465	Up-regulation
F751_6780	Up-regulation		F751_0022	Up-regulation		F751_0953	Up-regulation
F751_6783	Down-regulation		F751_0466	Down-regulation		F751_0954	Down-regulation
F751_0473	Up-regulation		F751_5804	Up-regulation		F751_0956	Down-regulation
F751_6785	Down-regulation		F751_5808	Up-regulation		F751_0959	Up-regulation
F751_6792	Up-regulation		F751_5812	Down-regulation		F751_0022	Up-regulation
F751_0474	Down-regulation		F751_0467	Up-regulation		F751_0466	Down-regulation
F751_6794	Down-regulation		F751_5817	Up-regulation		F751_5804	Up-regulation
F751_6795	Down-regulation		F751_5818	Up-regulation		F751_5805	Up-regulation
F751_6796	Up-regulation		F751_5821	Down-regulation		F751_5808	Up-regulation
F751_6797	Up-regulation		F751_0468	Up-regulation		F751_5812	Down-regulation
F751_6800	Up-regulation		F751_5824	Down-regulation		F751_0467	Up-regulation
F751_6805	Down-regulation		F751_5827	Up-regulation		F751_5813	Up-regulation
F751_6806	Down-regulation		F751_5831	Up-regulation		F751_5818	Up-regulation
F751_0476	Up-regulation		F751_0469	Down-regulation		F751_5819	Down-regulation
F751_6816	Down-regulation		F751_5833	Down-regulation		F751_5821	Down-regulation
F751_6818	Down-regulation		F751_5834	Down-regulation		F751_5823	Up-regulation
F751_6819	Down-regulation		F751_5838	Up-regulation		F751_5824	Down-regulation
F751_6822	Down-regulation		F751_5839	Up-regulation		F751_5827	Up-regulation
F751_6823	Down-regulation		F751_5840	Up-regulation		F751_5831	Up-regulation
F751_6824	Up-regulation		F751_5841	Down-regulation		F751_0469	Down-regulation
F751_6826	Down-regulation		F751_5842	Down-regulation		F751_5833	Down-regulation
F751_6828	Up-regulation		F751_0470	Down-regulation		F751_5834	Down-regulation
F751_6829	Up-regulation		F751_5843	Down-regulation		F751_5835	Down-regulation
F751_6833	Up-regulation		F751_5844	Up-regulation		F751_5836	Up-regulation
F751_0478	Up-regulation		F751_5848	Up-regulation		F751_5838	Up-regulation
F751_6834	Up-regulation		F751_5849	Down-regulation		F751_5840	Up-regulation
F751_6837	Up-regulation		F751_6763	Up-regulation		F751_5841	Down-regulation
F751_6838	Up-regulation		F751_0471	Up-regulation		F751_5842	Down-regulation
F751_6839	Up-regulation		F751_6764	Down-regulation		F751_0470	Down-regulation
F751_6841	Up-regulation		F751_6765	Down-regulation		F751_5843	Down-regulation
F751_6847	Up-regulation		F751_6767	Down-regulation		F751_5844	Up-regulation
F751_6848	Up-regulation		F751_6772	Down-regulation		F751_5848	Up-regulation
F751_6851	Up-regulation		F751_6773	Up-regulation		F751_5849	Down-regulation
F751_6715	Up-regulation		F751_6774	Down-regulation		F751_6763	Up-regulation
F751_6854	Down-regulation		F751_6775	Down-regulation		F751_0471	Up-regulation
F751_6855	Up-regulation		F751_6776	Down-regulation		F751_6764	Down-regulation
F751_6859	Down-regulation		F751_6777	Up-regulation		F751_6765	Down-regulation
F751_6861	Up-regulation		F751_6779	Down-regulation		F751_6767	Down-regulation
F751_6863	Up-regulation		F751_6780	Up-regulation		F751_6772	Down-regulation
F751_6716	Down-regulation		F751_6781	Up-regulation		F751_6773	Up-regulation
F751_6864	Down-regulation		F751_6783	Down-regulation		F751_6774	Down-regulation
F751_6867	Up-regulation		F751_0473	Up-regulation		F751_6775	Down-regulation
F751_6868	Down-regulation		F751_6784	Down-regulation		F751_6776	Down-regulation
F751_6870	Up-regulation		F751_6786	Up-regulation		F751_6777	Up-regulation
F751_6875	Up-regulation		F751_6793	Down-regulation		F751_6779	Down-regulation
F751_6876	Up-regulation		F751_6795	Down-regulation		F751_6780	Up-regulation
F751_6878	Up-regulation		F751_6800	Up-regulation		F751_6781	Up-regulation
F751_6879	Up-regulation		F751_6804	Down-regulation		F751_6783	Down-regulation
F751_6880	Down-regulation		F751_6806	Down-regulation		F751_0473	Up-regulation
F751_6881	Up-regulation		F751_6807	Down-regulation		F751_6785	Down-regulation
F751_6718	Down-regulation		F751_6808	Up-regulation		F751_6787	Up-regulation
F751_6896	Down-regulation		F751_6813	Up-regulation		F751_6795	Down-regulation
F751_6898	Up-regulation		F751_0476	Up-regulation		F751_6796	Up-regulation
F751_6899	Down-regulation		F751_6814	Up-regulation		F751_6797	Up-regulation
F751_6907	Down-regulation		F751_6815	Up-regulation		F751_6798	Up-regulation
F751_6909	Down-regulation		F751_6816	Down-regulation		F751_6800	Up-regulation
F751_6912	Down-regulation		F751_6818	Down-regulation		F751_6801	Up-regulation
F751_6721	Up-regulation		F751_6819	Down-regulation		F751_6806	Down-regulation
F751_6915	Down-regulation		F751_6823	Down-regulation		F751_6807	Down-regulation
F751_6916	Down-regulation		F751_6824	Up-regulation		F751_6808	Up-regulation
F751_6917	Up-regulation		F751_6826	Down-regulation		F751_6811	Down-regulation
F751_6918	Up-regulation		F751_6827	Up-regulation		F751_6813	Up-regulation
F751_6923	Down-regulation		F751_6829	Up-regulation		F751_0476	Up-regulation
F751_6925	Up-regulation		F751_6830	Up-regulation		F751_6814	Up-regulation
F751_6926	Down-regulation		F751_6833	Up-regulation		F751_6815	Up-regulation
F751_6927	Down-regulation		F751_0478	Up-regulation		F751_6816	Down-regulation
F751_6928	Up-regulation		F751_6834	Up-regulation		F751_6818	Down-regulation
F751_1244	Down-regulation		F751_6835	Up-regulation		F751_6819	Down-regulation
F751_1257	Up-regulation		F751_6840	Down-regulation		F751_6822	Down-regulation
F751_1259	Up-regulation		F751_6841	Up-regulation		F751_6823	Down-regulation
F751_4007	Up-regulation		F751_6848	Up-regulation		F751_6824	Up-regulation
F751_4011	Up-regulation		F751_6851	Up-regulation		F751_6825	Up-regulation
F751_4012	Up-regulation		F751_6715	Up-regulation		F751_6827	Up-regulation
F751_4013	Up-regulation		F751_6854	Down-regulation		F751_6829	Up-regulation
F751_4018	Up-regulation		F751_6855	Up-regulation		F751_6830	Up-regulation
F751_6726	Up-regulation		F751_6859	Down-regulation		F751_6833	Up-regulation
F751_4023	Down-regulation		F751_6861	Up-regulation		F751_0478	Up-regulation
F751_4024	Up-regulation		F751_6863	Up-regulation		F751_6834	Up-regulation
F751_4026	Up-regulation		F751_6716	Down-regulation		F751_6835	Up-regulation
F751_4029	Up-regulation		F751_6868	Down-regulation		F751_6838	Up-regulation
F751_4038	Up-regulation		F751_6870	Up-regulation		F751_6839	Up-regulation
F751_4039	Up-regulation		F751_6875	Up-regulation		F751_6841	Up-regulation
F751_4040	Up-regulation		F751_6879	Up-regulation		F751_6714	Up-regulation
F751_6728	Up-regulation		F751_6718	Down-regulation		F751_6848	Up-regulation
F751_4045	Up-regulation		F751_6884	Down-regulation		F751_6849	Down-regulation
F751_6729	Up-regulation		F751_6887	Up-regulation		F751_6851	Up-regulation
F751_0049	Down-regulation		F751_6891	Down-regulation		F751_6853	Up-regulation
F751_0208	Up-regulation		F751_6892	Down-regulation		F751_6854	Down-regulation
F751_0209	Up-regulation		F751_6893	Down-regulation		F751_6855	Up-regulation
F751_0213	Down-regulation		F751_6898	Up-regulation		F751_6859	Down-regulation
F751_6730	Down-regulation		F751_6899	Down-regulation		F751_6860	Down-regulation
F751_0221	Up-regulation		F751_6904	Up-regulation		F751_6863	Up-regulation
F751_0225	Down-regulation		F751_6907	Down-regulation		F751_6716	Down-regulation
F751_6731	Up-regulation		F751_6909	Down-regulation		F751_6867	Up-regulation
F751_0227	Down-regulation		F751_6911	Up-regulation		F751_6868	Down-regulation
F751_0231	Up-regulation		F751_6721	Up-regulation		F751_6869	Up-regulation
F751_0232	Down-regulation		F751_6915	Down-regulation		F751_6871	Up-regulation
F751_0233	Up-regulation		F751_6916	Down-regulation		F751_6875	Up-regulation
F751_0234	Up-regulation		F751_6917	Up-regulation		F751_6879	Up-regulation
F751_0238	Up-regulation		F751_6918	Up-regulation		F751_6718	Down-regulation
F751_0239	Up-regulation		F751_6919	Down-regulation		F751_6885	Up-regulation
F751_0245	Up-regulation		F751_6920	Down-regulation		F751_6886	Up-regulation
F751_0246	Up-regulation		F751_6722	Down-regulation		F751_6890	Up-regulation
F751_0054	Up-regulation		F751_6926	Down-regulation		F751_6891	Down-regulation
F751_0024	Down-regulation		F751_6928	Up-regulation		F751_4206	Down-regulation
F751_1330	Down-regulation		F751_1253	Up-regulation		F751_6897	Up-regulation
F751_1331	Up-regulation		F751_1256	Down-regulation		F751_6898	Up-regulation
F751_6734	Down-regulation		F751_1259	Up-regulation		F751_6899	Down-regulation
F751_1340	Down-regulation		F751_4007	Up-regulation		F751_6903	Down-regulation
F751_6735	Down-regulation		F751_4009	Down-regulation		F751_6906	Down-regulation
F751_1343	Down-regulation		F751_4010	Down-regulation		F751_6907	Down-regulation
F751_1348	Down-regulation		F751_4011	Up-regulation		F751_6909	Down-regulation
F751_1349	Down-regulation		F751_4012	Up-regulation		F751_6911	Up-regulation
F751_6736	Down-regulation		F751_4013	Up-regulation		F751_6721	Up-regulation
F751_1354	Up-regulation		F751_6726	Up-regulation		F751_6915	Down-regulation
F751_1355	Up-regulation		F751_4021	Down-regulation		F751_6916	Down-regulation
F751_1357	Down-regulation		F751_4023	Down-regulation		F751_6917	Up-regulation
F751_1358	Down-regulation		F751_4025	Up-regulation		F751_6918	Up-regulation
F751_1360	Up-regulation		F751_4026	Up-regulation		F751_6919	Down-regulation
F751_1361	Down-regulation		F751_4029	Up-regulation		F751_6920	Down-regulation
F751_1362	Up-regulation		F751_6727	Down-regulation		F751_6922	Down-regulation
F751_1363	Down-regulation		F751_4031	Down-regulation		F751_6923	Down-regulation
F751_1365	Up-regulation		F751_4034	Down-regulation		F751_6722	Down-regulation
F751_1367	Up-regulation		F751_4035	Up-regulation		F751_6924	Down-regulation
F751_1372	Down-regulation		F751_4036	Down-regulation		F751_6925	Up-regulation
F751_1373	Up-regulation		F751_4038	Up-regulation		F751_6926	Down-regulation
F751_1377	Down-regulation		F751_4039	Up-regulation		F751_6928	Up-regulation
F751_1378	Down-regulation		F751_4040	Up-regulation		F751_6929	Up-regulation
F751_1382	Down-regulation		F751_6728	Up-regulation		F751_6930	Down-regulation
F751_4208	Up-regulation		F751_4041	Up-regulation		F751_1253	Up-regulation
F751_1386	Down-regulation		F751_4042	Down-regulation		F751_1254	Up-regulation
F751_1390	Down-regulation		F751_4043	Down-regulation		F751_1255	Up-regulation
F751_6740	Up-regulation		F751_4045	Up-regulation		F751_1257	Up-regulation
F751_1395	Down-regulation		F751_0048	Up-regulation		F751_1259	Up-regulation
F751_1397	Down-regulation		F751_6729	Up-regulation		F751_4006	Up-regulation
F751_1400	Down-regulation		F751_0208	Up-regulation		F751_4009	Down-regulation
F751_1401	Up-regulation		F751_0209	Up-regulation		F751_4010	Down-regulation
F751_6741	Up-regulation		F751_0213	Down-regulation		F751_6725	Down-regulation
F751_1407	Down-regulation		F751_6730	Down-regulation		F751_4011	Up-regulation
F751_1409	Up-regulation		F751_0218	Up-regulation		F751_4012	Up-regulation
F751_4990	Up-regulation		F751_0221	Up-regulation		F751_4013	Up-regulation
F751_4991	Up-regulation		F751_0222	Down-regulation		F751_4018	Up-regulation
F751_4993	Up-regulation		F751_0223	Up-regulation		F751_6726	Up-regulation
F751_4998	Down-regulation		F751_0224	Up-regulation		F751_4023	Down-regulation
F751_4999	Down-regulation		F751_0225	Down-regulation		F751_4024	Up-regulation
F751_5000	Up-regulation		F751_0226	Down-regulation		F751_4025	Up-regulation
F751_5001	Up-regulation		F751_6731	Up-regulation		F751_4026	Up-regulation
F751_5003	Up-regulation		F751_0227	Down-regulation		F751_4029	Up-regulation
F751_5009	Down-regulation		F751_0228	Up-regulation		F751_6727	Down-regulation
F751_5011	Up-regulation		F751_0229	Down-regulation		F751_4032	Up-regulation
F751_5018	Up-regulation		F751_0231	Up-regulation		F751_4033	Up-regulation
F751_6745	Up-regulation		F751_0233	Up-regulation		F751_4034	Down-regulation
F751_5021	Down-regulation		F751_6732	Down-regulation		F751_4035	Up-regulation
F751_5023	Up-regulation		F751_0238	Up-regulation		F751_4036	Down-regulation
F751_5024	Down-regulation		F751_0239	Up-regulation		F751_4038	Up-regulation
F751_5026	Up-regulation		F751_0240	Up-regulation		F751_4039	Up-regulation
F751_5032	Up-regulation		F751_0246	Up-regulation		F751_4042	Down-regulation
F751_5034	Up-regulation		F751_6733	Up-regulation		F751_4043	Down-regulation
F751_5035	Down-regulation		F751_0054	Up-regulation		F751_4044	Down-regulation
F751_5037	Down-regulation		F751_0024	Down-regulation		F751_4045	Up-regulation
F751_5039	Up-regulation		F751_1329	Up-regulation		F751_6729	Up-regulation
F751_5041	Up-regulation		F751_1330	Down-regulation		F751_0208	Up-regulation
F751_5043	Up-regulation		F751_1331	Up-regulation		F751_0210	Up-regulation
F751_5046	Down-regulation		F751_6734	Down-regulation		F751_0211	Up-regulation
F751_5051	Up-regulation		F751_1333	Down-regulation		F751_0212	Down-regulation
F751_5052	Down-regulation		F751_1337	Down-regulation		F751_0213	Down-regulation
F751_5053	Up-regulation		F751_1340	Down-regulation		F751_6730	Down-regulation
F751_5056	Down-regulation		F751_6735	Down-regulation		F751_0218	Up-regulation
F751_5057	Up-regulation		F751_1343	Down-regulation		F751_0222	Down-regulation
F751_5058	Down-regulation		F751_1345	Up-regulation		F751_0223	Up-regulation
F751_4209	Up-regulation		F751_1347	Up-regulation		F751_0224	Up-regulation
F751_5059	Down-regulation		F751_1348	Down-regulation		F751_0225	Down-regulation
F751_5060	Down-regulation		F751_1349	Down-regulation		F751_6731	Up-regulation
F751_5062	Down-regulation		F751_1354	Up-regulation		F751_0227	Down-regulation
F751_5067	Up-regulation		F751_1355	Up-regulation		F751_0228	Up-regulation
F751_6751	Up-regulation		F751_1357	Down-regulation		F751_0231	Up-regulation
F751_5080	Down-regulation		F751_1358	Down-regulation		F751_0233	Up-regulation
F751_5081	Down-regulation		F751_1359	Up-regulation		F751_0235	Down-regulation
F751_5082	Up-regulation		F751_1360	Up-regulation		F751_0236	Up-regulation
F751_5087	Down-regulation		F751_1361	Down-regulation		F751_6732	Down-regulation
F751_5090	Up-regulation		F751_1367	Up-regulation		F751_0238	Up-regulation
F751_5092	Down-regulation		F751_1369	Up-regulation		F751_0239	Up-regulation
F751_5095	Up-regulation		F751_6738	Down-regulation		F751_0246	Up-regulation
F751_5096	Up-regulation		F751_1373	Up-regulation		F751_0054	Up-regulation
F751_5097	Down-regulation		F751_1375	Down-regulation		F751_0055	Down-regulation
F751_6753	Up-regulation		F751_1377	Down-regulation		F751_0024	Down-regulation
F751_5102	Up-regulation		F751_1382	Down-regulation		F751_1329	Up-regulation
F751_5104	Down-regulation		F751_4208	Up-regulation		F751_1330	Down-regulation
F751_5106	Up-regulation		F751_1383	Up-regulation		F751_1331	Up-regulation
F751_5108	Up-regulation		F751_1384	Up-regulation		F751_6734	Down-regulation
F751_5110	Down-regulation		F751_1385	Up-regulation		F751_1333	Down-regulation
F751_5112	Down-regulation		F751_1390	Down-regulation		F751_1337	Down-regulation
F751_5114	Up-regulation		F751_1391	Up-regulation		F751_1339	Down-regulation
F751_5116	Down-regulation		F751_6740	Up-regulation		F751_1340	Down-regulation
F751_5117	Up-regulation		F751_1395	Down-regulation		F751_6735	Down-regulation
F751_5118	Up-regulation		F751_1397	Down-regulation		F751_1343	Down-regulation
F751_6755	Up-regulation		F751_1400	Down-regulation		F751_1346	Down-regulation
F751_5120	Up-regulation		F751_1401	Up-regulation		F751_1348	Down-regulation
F751_5122	Down-regulation		F751_1403	Up-regulation		F751_1349	Down-regulation
F751_5124	Up-regulation		F751_1404	Up-regulation		F751_1354	Up-regulation
F751_5128	Up-regulation		F751_1407	Down-regulation		F751_1355	Up-regulation
F751_6756	Down-regulation		F751_1409	Up-regulation		F751_1357	Down-regulation
F751_5130	Up-regulation		F751_6742	Up-regulation		F751_1358	Down-regulation
F751_5132	Up-regulation		F751_4990	Up-regulation		F751_1360	Up-regulation
F751_5133	Up-regulation		F751_4992	Up-regulation		F751_1362	Up-regulation
F751_5135	Down-regulation		F751_4993	Up-regulation		F751_1363	Up-regulation
F751_5138	Up-regulation		F751_4997	Up-regulation		F751_1364	Up-regulation
F751_6757	Down-regulation		F751_4998	Down-regulation		F751_1365	Up-regulation
F751_5142	Down-regulation		F751_6743	Down-regulation		F751_1366	Up-regulation
F751_5145	Down-regulation		F751_5003	Up-regulation		F751_1367	Up-regulation
F751_5147	Up-regulation		F751_5004	Down-regulation		F751_1369	Up-regulation
F751_6758	Down-regulation		F751_5006	Up-regulation		F751_6738	Down-regulation
F751_5149	Down-regulation		F751_5008	Down-regulation		F751_1373	Up-regulation
F751_3028	Down-regulation		F751_5009	Down-regulation		F751_1376	Down-regulation
F751_3029	Down-regulation		F751_5018	Up-regulation		F751_1377	Down-regulation
F751_3031	Up-regulation		F751_6745	Up-regulation		F751_1381	Down-regulation
F751_3032	Up-regulation		F751_5019	Down-regulation		F751_1382	Down-regulation
F751_6759	Up-regulation		F751_5021	Down-regulation		F751_4208	Up-regulation
F751_3034	Up-regulation		F751_5023	Up-regulation		F751_6739	Down-regulation
F751_3038	Down-regulation		F751_5032	Up-regulation		F751_1383	Up-regulation
F751_3039	Down-regulation		F751_5035	Down-regulation		F751_1384	Up-regulation
F751_3040	Down-regulation		F751_5037	Down-regulation		F751_1385	Up-regulation
F751_3048	Down-regulation		F751_5038	Up-regulation		F751_1386	Up-regulation
F751_3049	Down-regulation		F751_5039	Up-regulation		F751_1390	Down-regulation
F751_3053	Up-regulation		F751_5042	Up-regulation		F751_1391	Down-regulation
F751_6761	Up-regulation		F751_5043	Up-regulation		F751_1392	Down-regulation
F751_3057	Down-regulation		F751_5045	Up-regulation		F751_6740	Up-regulation
F751_3058	Down-regulation		F751_5046	Down-regulation		F751_1393	Down-regulation
F751_3060	Up-regulation		F751_6748	Down-regulation		F751_1395	Down-regulation
F751_3061	Up-regulation		F751_5051	Up-regulation		F751_1397	Down-regulation
F751_3062	Down-regulation		F751_5052	Down-regulation		F751_1400	Down-regulation
F751_3063	Up-regulation		F751_5054	Down-regulation		F751_1401	Up-regulation
F751_3064	Up-regulation		F751_5056	Down-regulation		F751_6741	Up-regulation
F751_3065	Up-regulation		F751_5057	Up-regulation		F751_1403	Up-regulation
F751_3068	Down-regulation		F751_5058	Down-regulation		F751_1404	Up-regulation
F751_3072	Up-regulation		F751_4209	Up-regulation		F751_1407	Down-regulation
F751_3076	Down-regulation		F751_5059	Down-regulation		F751_1409	Up-regulation
F751_3077	Up-regulation		F751_5060	Down-regulation		F751_4990	Up-regulation
F751_3079	Up-regulation		F751_5061	Down-regulation		F751_4992	Up-regulation
F751_3082	Up-regulation		F751_5064	Up-regulation		F751_4993	Up-regulation
F751_3084	Up-regulation		F751_5067	Up-regulation		F751_4997	Up-regulation
F751_3085	Up-regulation		F751_5070	Down-regulation		F751_4998	Down-regulation
F751_3086	Up-regulation		F751_5072	Up-regulation		F751_6743	Down-regulation
F751_3090	Up-regulation		F751_5074	Down-regulation		F751_5003	Up-regulation
F751_3094	Up-regulation		F751_5077	Down-regulation		F751_5006	Up-regulation
F751_3097	Up-regulation		F751_5078	Down-regulation		F751_5008	Down-regulation
F751_3100	Up-regulation		F751_6751	Up-regulation		F751_5009	Down-regulation
F751_3101	Up-regulation		F751_5080	Down-regulation		F751_5014	Down-regulation
F751_3105	Up-regulation		F751_5081	Down-regulation		F751_5017	Down-regulation
F751_3112	Up-regulation		F751_5082	Up-regulation		F751_5018	Up-regulation
F751_3115	Down-regulation		F751_5088	Up-regulation		F751_5021	Down-regulation
F751_3117	Up-regulation		F751_6752	Down-regulation		F751_5023	Up-regulation
F751_3121	Up-regulation		F751_5090	Up-regulation		F751_5030	Up-regulation
F751_3122	Up-regulation		F751_5092	Down-regulation		F751_5032	Up-regulation
F751_3127	Down-regulation		F751_5094	Down-regulation		F751_5034	Up-regulation
F751_3130	Up-regulation		F751_5097	Down-regulation		F751_5037	Down-regulation
F751_3134	Down-regulation		F751_5102	Up-regulation		F751_5038	Up-regulation
F751_3135	Down-regulation		F751_5104	Down-regulation		F751_5039	Up-regulation
F751_3136	Down-regulation		F751_5106	Up-regulation		F751_5041	Down-regulation
F751_3139	Up-regulation		F751_6754	Down-regulation		F751_5043	Up-regulation
F751_3141	Up-regulation		F751_5111	Down-regulation		F751_5044	Up-regulation
F751_3142	Up-regulation		F751_5112	Down-regulation		F751_5046	Down-regulation
F751_3143	Down-regulation		F751_5113	Up-regulation		F751_5047	Down-regulation
F751_3144	Down-regulation		F751_5114	Up-regulation		F751_5050	Down-regulation
F751_3146	Up-regulation		F751_5116	Down-regulation		F751_5051	Up-regulation
F751_3147	Up-regulation		F751_5118	Up-regulation		F751_5052	Down-regulation
F751_3148	Down-regulation		F751_6755	Up-regulation		F751_5053	Up-regulation
F751_3149	Up-regulation		F751_5120	Up-regulation		F751_5054	Down-regulation
F751_3150	Down-regulation		F751_5121	Up-regulation		F751_5056	Down-regulation
F751_3151	Down-regulation		F751_5122	Down-regulation		F751_5057	Up-regulation
F751_3156	Up-regulation		F751_6756	Down-regulation		F751_5058	Down-regulation
F751_3157	Down-regulation		F751_5130	Up-regulation		F751_4209	Up-regulation
F751_3158	Down-regulation		F751_5131	Up-regulation		F751_5059	Down-regulation
F751_3160	Down-regulation		F751_5132	Up-regulation		F751_5060	Down-regulation
F751_3162	Down-regulation		F751_5133	Up-regulation		F751_5061	Down-regulation
F751_3163	Up-regulation		F751_6757	Down-regulation		F751_5063	Up-regulation
F751_3169	Up-regulation		F751_5140	Up-regulation		F751_5064	Up-regulation
F751_3171	Up-regulation		F751_5141	Up-regulation		F751_5066	Up-regulation
F751_3173	Up-regulation		F751_5142	Down-regulation		F751_5069	Up-regulation
F751_3174	Up-regulation		F751_5143	Down-regulation		F751_5070	Down-regulation
F751_3175	Down-regulation		F751_5145	Down-regulation		F751_5072	Up-regulation
F751_3178	Up-regulation		F751_5147	Up-regulation		F751_5075	Up-regulation
F751_3180	Up-regulation		F751_6758	Down-regulation		F751_5077	Down-regulation
F751_3183	Up-regulation		F751_5149	Down-regulation		F751_5078	Down-regulation
F751_2925	Up-regulation		F751_3028	Down-regulation		F751_6751	Up-regulation
F751_3188	Up-regulation		F751_3029	Down-regulation		F751_5080	Down-regulation
F751_3189	Up-regulation		F751_3031	Up-regulation		F751_5081	Down-regulation
F751_3193	Up-regulation		F751_6759	Up-regulation		F751_5082	Up-regulation
F751_2926	Up-regulation		F751_3035	Up-regulation		F751_5083	Down-regulation
F751_3194	Up-regulation		F751_3036	Down-regulation		F751_5085	Down-regulation
F751_3196	Up-regulation		F751_3038	Down-regulation		F751_5087	Down-regulation
F751_3197	Up-regulation		F751_3040	Down-regulation		F751_5088	Up-regulation
F751_3198	Down-regulation		F751_6760	Down-regulation		F751_6752	Down-regulation
F751_3202	Down-regulation		F751_3045	Down-regulation		F751_5089	Up-regulation
F751_3203	Down-regulation		F751_3047	Down-regulation		F751_5090	Up-regulation
F751_2927	Up-regulation		F751_3050	Down-regulation		F751_5092	Down-regulation
F751_3204	Up-regulation		F751_3051	Down-regulation		F751_5094	Down-regulation
F751_3210	Up-regulation		F751_3053	Up-regulation		F751_5096	Up-regulation
F751_3211	Down-regulation		F751_6761	Up-regulation		F751_5097	Down-regulation
F751_3212	Down-regulation		F751_3055	Down-regulation		F751_5102	Up-regulation
F751_3214	Up-regulation		F751_3056	Down-regulation		F751_5104	Down-regulation
F751_3216	Down-regulation		F751_3057	Down-regulation		F751_5106	Up-regulation
F751_3217	Down-regulation		F751_3058	Down-regulation		F751_6754	Down-regulation
F751_3220	Down-regulation		F751_3059	Up-regulation		F751_5111	Down-regulation
F751_3221	Up-regulation		F751_3060	Up-regulation		F751_5112	Down-regulation
F751_3222	Down-regulation		F751_3063	Up-regulation		F751_5113	Up-regulation
F751_3224	Down-regulation		F751_3066	Up-regulation		F751_5114	Up-regulation
F751_3225	Down-regulation		F751_3068	Down-regulation		F751_5116	Down-regulation
F751_3226	Up-regulation		F751_3069	Down-regulation		F751_6755	Up-regulation
F751_3231	Up-regulation		F751_3070	Down-regulation		F751_5120	Up-regulation
F751_2930	Up-regulation		F751_3071	Up-regulation		F751_5121	Up-regulation
F751_3236	Down-regulation		F751_3072	Up-regulation		F751_5122	Down-regulation
F751_3237	Down-regulation		F751_3075	Down-regulation		F751_5123	Up-regulation
F751_3238	Down-regulation		F751_3077	Up-regulation		F751_5126	Down-regulation
F751_3242	Down-regulation		F751_3079	Up-regulation		F751_5128	Up-regulation
F751_1517	Down-regulation		F751_3081	Down-regulation		F751_6756	Down-regulation
F751_2931	Down-regulation		F751_3084	Up-regulation		F751_5130	Up-regulation
F751_1518	Down-regulation		F751_3085	Up-regulation		F751_5132	Up-regulation
F751_1520	Up-regulation		F751_3086	Up-regulation		F751_5135	Down-regulation
F751_1525	Down-regulation		F751_3088	Down-regulation		F751_6757	Down-regulation
F751_1527	Up-regulation		F751_3090	Up-regulation		F751_5139	Down-regulation
F751_1528	Up-regulation		F751_3093	Up-regulation		F751_5141	Up-regulation
F751_2256	Up-regulation		F751_3094	Up-regulation		F751_5142	Down-regulation
F751_2258	Down-regulation		F751_3096	Down-regulation		F751_5143	Down-regulation
F751_2259	Down-regulation		F751_3099	Down-regulation		F751_5145	Down-regulation
F751_2260	Up-regulation		F751_3100	Up-regulation		F751_5146	Down-regulation
F751_2266	Down-regulation		F751_3102	Down-regulation		F751_5147	Up-regulation
F751_2271	Down-regulation		F751_3103	Down-regulation		F751_6758	Down-regulation
F751_2272	Down-regulation		F751_0199	Up-regulation		F751_5149	Down-regulation
F751_2274	Up-regulation		F751_3105	Up-regulation		F751_3028	Down-regulation
F751_2280	Down-regulation		F751_3109	Up-regulation		F751_3029	Down-regulation
F751_2282	Down-regulation		F751_3113	Down-regulation		F751_3030	Up-regulation
F751_2284	Up-regulation		F751_0200	Up-regulation		F751_3031	Up-regulation
F751_2295	Down-regulation		F751_3119	Up-regulation		F751_3032	Up-regulation
F751_2298	Up-regulation		F751_3121	Up-regulation		F751_6759	Up-regulation
F751_2299	Down-regulation		F751_3122	Up-regulation		F751_3034	Up-regulation
F751_2300	Up-regulation		F751_3123	Down-regulation		F751_3038	Down-regulation
F751_2304	Down-regulation		F751_0201	Up-regulation		F751_3039	Down-regulation
F751_2305	Down-regulation		F751_3126	Down-regulation		F751_3040	Down-regulation
F751_2306	Down-regulation		F751_3130	Up-regulation		F751_3041	Down-regulation
F751_2309	Up-regulation		F751_3132	Up-regulation		F751_6760	Down-regulation
F751_2312	Down-regulation		F751_3134	Down-regulation		F751_3044	Down-regulation
F751_2313	Up-regulation		F751_3135	Down-regulation		F751_3045	Down-regulation
F751_2314	Up-regulation		F751_3136	Down-regulation		F751_3046	Up-regulation
F751_2317	Down-regulation		F751_3137	Down-regulation		F751_3047	Down-regulation
F751_2329	Up-regulation		F751_3139	Up-regulation		F751_3050	Down-regulation
F751_2330	Up-regulation		F751_3141	Up-regulation		F751_6761	Up-regulation
F751_2331	Down-regulation		F751_3143	Down-regulation		F751_3055	Down-regulation
F751_2332	Up-regulation		F751_3144	Down-regulation		F751_3056	Down-regulation
F751_2340	Down-regulation		F751_3146	Up-regulation		F751_3057	Down-regulation
F751_2341	Down-regulation		F751_3147	Up-regulation		F751_3058	Down-regulation
F751_2343	Down-regulation		F751_3148	Down-regulation		F751_3060	Up-regulation
F751_2941	Down-regulation		F751_3149	Up-regulation		F751_3061	Up-regulation
F751_2344	Up-regulation		F751_3151	Down-regulation		F751_3063	Up-regulation
F751_2350	Up-regulation		F751_3155	Down-regulation		F751_0195	Up-regulation
F751_2352	Down-regulation		F751_3156	Up-regulation		F751_3066	Up-regulation
F751_2353	Up-regulation		F751_3160	Down-regulation		F751_3068	Down-regulation
F751_2361	Up-regulation		F751_3161	Up-regulation		F751_3069	Down-regulation
F751_2362	Down-regulation		F751_3162	Down-regulation		F751_3070	Down-regulation
F751_2943	Up-regulation		F751_3164	Down-regulation		F751_3071	Up-regulation
F751_2364	Down-regulation		F751_3168	Up-regulation		F751_3072	Up-regulation
F751_2365	Down-regulation		F751_3169	Up-regulation		F751_3073	Down-regulation
F751_2371	Up-regulation		F751_3173	Up-regulation		F751_3074	Up-regulation
F751_2376	Up-regulation		F751_3174	Up-regulation		F751_3075	Down-regulation
F751_2945	Up-regulation		F751_3176	Down-regulation		F751_3077	Up-regulation
F751_2388	Up-regulation		F751_3178	Up-regulation		F751_3079	Up-regulation
F751_2392	Down-regulation		F751_3180	Up-regulation		F751_3081	Down-regulation
F751_2393	Down-regulation		F751_3183	Up-regulation		F751_3084	Up-regulation
F751_2400	Up-regulation		F751_3184	Up-regulation		F751_3085	Up-regulation
F751_2401	Down-regulation		F751_3185	Up-regulation		F751_3086	Up-regulation
F751_2402	Down-regulation		F751_3189	Up-regulation		F751_3088	Down-regulation
F751_2947	Up-regulation		F751_3193	Up-regulation		F751_3091	Down-regulation
F751_2405	Down-regulation		F751_2926	Up-regulation		F751_3092	Up-regulation
F751_2410	Up-regulation		F751_3194	Up-regulation		F751_3094	Up-regulation
F751_2948	Up-regulation		F751_3196	Up-regulation		F751_3096	Down-regulation
F751_2416	Up-regulation		F751_3197	Up-regulation		F751_3100	Up-regulation
F751_2417	Up-regulation		F751_3198	Down-regulation		F751_3101	Up-regulation
F751_2421	Down-regulation		F751_3199	Up-regulation		F751_3102	Down-regulation
F751_2422	Up-regulation		F751_3203	Down-regulation		F751_3103	Down-regulation
F751_2424	Down-regulation		F751_2927	Up-regulation		F751_0199	Up-regulation
F751_2427	Down-regulation		F751_3204	Up-regulation		F751_3105	Up-regulation
F751_3726	Down-regulation		F751_3210	Up-regulation		F751_3108	Up-regulation
F751_3727	Down-regulation		F751_3214	Up-regulation		F751_3109	Up-regulation
F751_3730	Up-regulation		F751_3215	Up-regulation		F751_3111	Up-regulation
F751_3733	Up-regulation		F751_3216	Down-regulation		F751_3112	Up-regulation
F751_3734	Up-regulation		F751_3220	Down-regulation		F751_3113	Down-regulation
F751_3737	Up-regulation		F751_3221	Up-regulation		F751_3119	Up-regulation
F751_3738	Up-regulation		F751_3222	Down-regulation		F751_3121	Up-regulation
F751_3739	Down-regulation		F751_3226	Up-regulation		F751_3123	Down-regulation
F751_3740	Down-regulation		F751_3232	Up-regulation		F751_3126	Down-regulation
F751_3743	Up-regulation		F751_3233	Down-regulation		F751_3130	Up-regulation
F751_3747	Down-regulation		F751_0189	Down-regulation		F751_0202	Down-regulation
F751_3748	Up-regulation		F751_4212	Up-regulation		F751_3134	Down-regulation
F751_3750	Down-regulation		F751_2930	Up-regulation		F751_3135	Down-regulation
F751_3751	Down-regulation		F751_3236	Down-regulation		F751_3136	Down-regulation
F751_3752	Up-regulation		F751_3237	Down-regulation		F751_3137	Down-regulation
F751_3753	Up-regulation		F751_3238	Down-regulation		F751_3139	Up-regulation
F751_3757	Up-regulation		F751_3239	Down-regulation		F751_3141	Up-regulation
F751_3758	Down-regulation		F751_3241	Down-regulation		F751_3142	Up-regulation
F751_3761	Down-regulation		F751_3242	Down-regulation		F751_3143	Down-regulation
F751_3765	Up-regulation		F751_1517	Down-regulation		F751_0203	Down-regulation
F751_3767	Up-regulation		F751_1518	Down-regulation		F751_3144	Down-regulation
F751_3770	Down-regulation		F751_1522	Up-regulation		F751_3146	Up-regulation
F751_3772	Up-regulation		F751_1525	Down-regulation		F751_3147	Up-regulation
F751_3777	Up-regulation		F751_1526	Down-regulation		F751_3148	Down-regulation
F751_2955	Up-regulation		F751_1527	Up-regulation		F751_3149	Up-regulation
F751_3778	Up-regulation		F751_2932	Up-regulation		F751_3152	Down-regulation
F751_3780	Up-regulation		F751_1528	Up-regulation		F751_3155	Down-regulation
F751_3783	Up-regulation		F751_2258	Down-regulation		F751_3160	Down-regulation
F751_2956	Up-regulation		F751_2259	Down-regulation		F751_3162	Down-regulation
F751_3788	Up-regulation		F751_2260	Up-regulation		F751_2923	Up-regulation
F751_3789	Up-regulation		F751_2263	Up-regulation		F751_3164	Down-regulation
F751_3790	Up-regulation		F751_2933	Down-regulation		F751_3168	Up-regulation
F751_3791	Down-regulation		F751_2268	Up-regulation		F751_3169	Up-regulation
F751_2957	Down-regulation		F751_2271	Down-regulation		F751_3171	Up-regulation
F751_3798	Up-regulation		F751_2272	Down-regulation		F751_3173	Up-regulation
F751_3799	Up-regulation		F751_2273	Down-regulation		F751_3176	Down-regulation
F751_3801	Down-regulation		F751_2274	Up-regulation		F751_3178	Up-regulation
F751_3802	Up-regulation		F751_2279	Down-regulation		F751_3180	Up-regulation
F751_3804	Down-regulation		F751_2280	Down-regulation		F751_3181	Up-regulation
F751_1673	Up-regulation		F751_2281	Up-regulation		F751_3183	Up-regulation
F751_1675	Down-regulation		F751_2282	Down-regulation		F751_3184	Up-regulation
F751_1679	Up-regulation		F751_2283	Up-regulation		F751_3185	Up-regulation
F751_1683	Up-regulation		F751_2284	Up-regulation		F751_3187	Up-regulation
F751_1684	Up-regulation		F751_2286	Down-regulation		F751_3189	Up-regulation
F751_1686	Up-regulation		F751_2288	Down-regulation		F751_3193	Up-regulation
F751_1688	Down-regulation		F751_2289	Down-regulation		F751_2926	Up-regulation
F751_1691	Up-regulation		F751_2292	Down-regulation		F751_3194	Up-regulation
F751_1694	Up-regulation		F751_2936	Up-regulation		F751_3195	Down-regulation
F751_2960	Up-regulation		F751_2294	Down-regulation		F751_3196	Up-regulation
F751_1698	Down-regulation		F751_2295	Down-regulation		F751_3197	Up-regulation
F751_1701	Up-regulation		F751_2298	Up-regulation		F751_3198	Down-regulation
F751_2961	Up-regulation		F751_2300	Up-regulation		F751_3203	Down-regulation
F751_1706	Up-regulation		F751_2303	Down-regulation		F751_2927	Up-regulation
F751_1711	Down-regulation		F751_2305	Down-regulation		F751_3204	Up-regulation
F751_1714	Up-regulation		F751_2306	Down-regulation		F751_3206	Up-regulation
F751_1719	Up-regulation		F751_2308	Up-regulation		F751_3207	Up-regulation
F751_1721	Down-regulation		F751_2309	Up-regulation		F751_3208	Down-regulation
F751_1726	Up-regulation		F751_2312	Down-regulation		F751_2928	Down-regulation
F751_1727	Down-regulation		F751_2313	Up-regulation		F751_3214	Up-regulation
F751_1730	Up-regulation		F751_2938	Down-regulation		F751_3216	Down-regulation
F751_1732	Up-regulation		F751_2314	Up-regulation		F751_3217	Up-regulation
F751_2964	Up-regulation		F751_2315	Up-regulation		F751_3220	Down-regulation
F751_1736	Up-regulation		F751_2316	Up-regulation		F751_3221	Up-regulation
F751_1738	Up-regulation		F751_2317	Down-regulation		F751_3222	Down-regulation
F751_1739	Up-regulation		F751_2320	Up-regulation		F751_3225	Down-regulation
F751_1740	Down-regulation		F751_2321	Down-regulation		F751_3226	Up-regulation
F751_1741	Down-regulation		F751_2326	Up-regulation		F751_3231	Up-regulation
F751_1742	Down-regulation		F751_2327	Up-regulation		F751_3233	Down-regulation
F751_1751	Down-regulation		F751_2328	Up-regulation		F751_0189	Down-regulation
F751_1754	Down-regulation		F751_2329	Up-regulation		F751_2930	Up-regulation
F751_2966	Up-regulation		F751_2330	Up-regulation		F751_3236	Down-regulation
F751_1758	Up-regulation		F751_2331	Down-regulation		F751_3237	Down-regulation
F751_1762	Down-regulation		F751_4213	Up-regulation		F751_3238	Down-regulation
F751_1763	Down-regulation		F751_2336	Up-regulation		F751_3239	Down-regulation
F751_2967	Down-regulation		F751_2338	Up-regulation		F751_3242	Down-regulation
F751_1766	Down-regulation		F751_2339	Down-regulation		F751_1517	Down-regulation
F751_1767	Down-regulation		F751_2340	Down-regulation		F751_1518	Down-regulation
F751_1772	Down-regulation		F751_2341	Down-regulation		F751_1522	Up-regulation
F751_1774	Up-regulation		F751_2343	Down-regulation		F751_1525	Down-regulation
F751_2968	Down-regulation		F751_2941	Down-regulation		F751_1526	Down-regulation
F751_1777	Up-regulation		F751_2344	Up-regulation		F751_1527	Up-regulation
F751_1778	Up-regulation		F751_2350	Up-regulation		F751_2932	Up-regulation
F751_1779	Up-regulation		F751_2352	Down-regulation		F751_1528	Up-regulation
F751_1780	Down-regulation		F751_2353	Up-regulation		F751_2255	Up-regulation
F751_1781	Down-regulation		F751_2358	Down-regulation		F751_2256	Up-regulation
F751_2969	Up-regulation		F751_2360	Up-regulation		F751_2258	Down-regulation
F751_1785	Up-regulation		F751_2361	Up-regulation		F751_2259	Down-regulation
F751_1786	Down-regulation		F751_2362	Down-regulation		F751_2260	Up-regulation
F751_1788	Up-regulation		F751_2943	Up-regulation		F751_2263	Up-regulation
F751_1789	Up-regulation		F751_2364	Down-regulation		F751_2933	Down-regulation
F751_1792	Down-regulation		F751_2365	Down-regulation		F751_2271	Down-regulation
F751_2970	Up-regulation		F751_2367	Up-regulation		F751_2272	Down-regulation
F751_1796	Up-regulation		F751_2369	Up-regulation		F751_2273	Down-regulation
F751_1801	Up-regulation		F751_2371	Up-regulation		F751_2274	Up-regulation
F751_1802	Up-regulation		F751_2372	Up-regulation		F751_2278	Down-regulation
F751_1803	Down-regulation		F751_2375	Up-regulation		F751_2279	Down-regulation
F751_1804	Up-regulation		F751_2376	Up-regulation		F751_2280	Down-regulation
F751_2971	Down-regulation		F751_2945	Up-regulation		F751_2284	Up-regulation
F751_1807	Down-regulation		F751_2391	Down-regulation		F751_2288	Down-regulation
F751_1808	Up-regulation		F751_2392	Down-regulation		F751_2292	Down-regulation
F751_1812	Down-regulation		F751_2393	Down-regulation		F751_2936	Up-regulation
F751_1814	Up-regulation		F751_2946	Up-regulation		F751_2295	Down-regulation
F751_2972	Down-regulation		F751_2394	Up-regulation		F751_2298	Up-regulation
F751_1816	Down-regulation		F751_2396	Up-regulation		F751_2305	Down-regulation
F751_1819	Up-regulation		F751_2398	Up-regulation		F751_2306	Down-regulation
F751_1821	Down-regulation		F751_2400	Up-regulation		F751_2308	Up-regulation
F751_1822	Up-regulation		F751_2402	Down-regulation		F751_2309	Up-regulation
F751_1824	Up-regulation		F751_2403	Down-regulation		F751_2312	Down-regulation
F751_1830	Up-regulation		F751_2947	Up-regulation		F751_2313	Up-regulation
F751_1831	Up-regulation		F751_2405	Down-regulation		F751_2938	Down-regulation
F751_1832	Up-regulation		F751_2409	Up-regulation		F751_2314	Up-regulation
F751_1840	Up-regulation		F751_2412	Down-regulation		F751_2315	Up-regulation
F751_1841	Up-regulation		F751_2413	Up-regulation		F751_2316	Up-regulation
F751_1842	Up-regulation		F751_2948	Up-regulation		F751_2317	Down-regulation
F751_1844	Down-regulation		F751_2417	Up-regulation		F751_2320	Up-regulation
F751_1846	Up-regulation		F751_2419	Up-regulation		F751_2322	Down-regulation
F751_1847	Down-regulation		F751_2421	Down-regulation		F751_2327	Up-regulation
F751_1849	Down-regulation		F751_2422	Up-regulation		F751_2328	Down-regulation
F751_1850	Down-regulation		F751_2426	Up-regulation		F751_2329	Up-regulation
F751_1853	Down-regulation		F751_3726	Down-regulation		F751_2330	Up-regulation
F751_1854	Down-regulation		F751_3727	Down-regulation		F751_2331	Down-regulation
F751_1856	Up-regulation		F751_2950	Down-regulation		F751_2336	Up-regulation
F751_1857	Down-regulation		F751_3730	Up-regulation		F751_2339	Down-regulation
F751_1858	Up-regulation		F751_3731	Up-regulation		F751_2340	Down-regulation
F751_1859	Down-regulation		F751_3733	Up-regulation		F751_2341	Down-regulation
F751_1865	Up-regulation		F751_3739	Down-regulation		F751_2343	Down-regulation
F751_1866	Down-regulation		F751_3740	Down-regulation		F751_2941	Down-regulation
F751_1868	Down-regulation		F751_3743	Up-regulation		F751_2349	Down-regulation
F751_1873	Down-regulation		F751_3745	Down-regulation		F751_2350	Up-regulation
F751_1874	Down-regulation		F751_3746	Up-regulation		F751_2352	Down-regulation
F751_2978	Up-regulation		F751_3747	Down-regulation		F751_2353	Up-regulation
F751_1876	Up-regulation		F751_2952	Up-regulation		F751_2942	Down-regulation
F751_1877	Up-regulation		F751_3748	Up-regulation		F751_2355	Up-regulation
F751_1879	Up-regulation		F751_3749	Up-regulation		F751_2360	Up-regulation
F751_1880	Down-regulation		F751_3756	Up-regulation		F751_2361	Up-regulation
F751_1881	Down-regulation		F751_3757	Up-regulation		F751_2362	Down-regulation
F751_1888	Up-regulation		F751_3758	Down-regulation		F751_2943	Up-regulation
F751_1891	Up-regulation		F751_3760	Up-regulation		F751_2364	Down-regulation
F751_1894	Up-regulation		F751_3761	Down-regulation		F751_2365	Down-regulation
F751_4217	Down-regulation		F751_3765	Up-regulation		F751_2367	Up-regulation
F751_2980	Down-regulation		F751_3768	Up-regulation		F751_2368	Down-regulation
F751_1897	Down-regulation		F751_3770	Down-regulation		F751_2369	Up-regulation
F751_1900	Up-regulation		F751_3772	Up-regulation		F751_2370	Up-regulation
F751_1901	Up-regulation		F751_3774	Up-regulation		F751_2371	Up-regulation
F751_1902	Down-regulation		F751_3776	Up-regulation		F751_2372	Up-regulation
F751_1907	Up-regulation		F751_2955	Up-regulation		F751_2375	Up-regulation
F751_1908	Up-regulation		F751_3779	Up-regulation		F751_2376	Up-regulation
F751_1909	Up-regulation		F751_3780	Up-regulation		F751_2377	Up-regulation
F751_1912	Down-regulation		F751_3785	Up-regulation		F751_2378	Down-regulation
F751_2982	Up-regulation		F751_3786	Down-regulation		F751_2379	Down-regulation
F751_1915	Up-regulation		F751_3788	Up-regulation		F751_2382	Down-regulation
F751_1917	Down-regulation		F751_3792	Up-regulation		F751_2384	Up-regulation
F751_1918	Down-regulation		F751_3793	Up-regulation		F751_2387	Up-regulation
F751_1919	Down-regulation		F751_2957	Down-regulation		F751_2391	Down-regulation
F751_1921	Up-regulation		F751_3799	Up-regulation		F751_2392	Down-regulation
F751_2983	Down-regulation		F751_3802	Up-regulation		F751_2393	Down-regulation
F751_1926	Down-regulation		F751_3805	Up-regulation		F751_2946	Up-regulation
F751_1928	Down-regulation		F751_1673	Up-regulation		F751_2394	Up-regulation
F751_1930	Down-regulation		F751_1678	Down-regulation		F751_2396	Up-regulation
F751_1931	Up-regulation		F751_1680	Down-regulation		F751_2400	Up-regulation
F751_1932	Down-regulation		F751_1686	Up-regulation		F751_2947	Up-regulation
F751_1933	Down-regulation		F751_1688	Down-regulation		F751_2405	Down-regulation
F751_1937	Up-regulation		F751_1694	Up-regulation		F751_2412	Down-regulation
F751_1938	Up-regulation		F751_1697	Up-regulation		F751_2413	Up-regulation
F751_1939	Down-regulation		F751_1698	Up-regulation		F751_2948	Up-regulation
F751_1940	Down-regulation		F751_1699	Up-regulation		F751_2417	Up-regulation
F751_1942	Down-regulation		F751_2961	Up-regulation		F751_2419	Up-regulation
F751_2985	Up-regulation		F751_1705	Up-regulation		F751_2421	Down-regulation
F751_1945	Down-regulation		F751_1706	Up-regulation		F751_2422	Up-regulation
F751_1949	Up-regulation		F751_1710	Down-regulation		F751_2426	Up-regulation
F751_1950	Up-regulation		F751_1711	Down-regulation		F751_3723	Up-regulation
F751_1953	Down-regulation		F751_1715	Down-regulation		F751_3726	Down-regulation
F751_2986	Up-regulation		F751_1719	Up-regulation		F751_3727	Down-regulation
F751_1955	Down-regulation		F751_1720	Down-regulation		F751_4214	Up-regulation
F751_1957	Up-regulation		F751_1721	Down-regulation		F751_3731	Up-regulation
F751_1958	Up-regulation		F751_1726	Up-regulation		F751_3732	Down-regulation
F751_1959	Up-regulation		F751_1727	Down-regulation		F751_3735	Down-regulation
F751_1960	Up-regulation		F751_1728	Up-regulation		F751_3739	Down-regulation
F751_1962	Down-regulation		F751_1729	Down-regulation		F751_3740	Down-regulation
F751_1963	Down-regulation		F751_1730	Up-regulation		F751_3743	Up-regulation
F751_1964	Up-regulation		F751_1734	Down-regulation		F751_3745	Down-regulation
F751_1965	Up-regulation		F751_1735	Up-regulation		F751_3746	Up-regulation
F751_1967	Up-regulation		F751_1739	Up-regulation		F751_3747	Down-regulation
F751_1969	Up-regulation		F751_1740	Down-regulation		F751_2952	Up-regulation
F751_1971	Up-regulation		F751_2965	Down-regulation		F751_3748	Up-regulation
F751_1972	Up-regulation		F751_1745	Down-regulation		F751_3749	Up-regulation
F751_1976	Down-regulation		F751_1751	Down-regulation		F751_3752	Up-regulation
F751_1977	Down-regulation		F751_1754	Down-regulation		F751_3757	Up-regulation
F751_1981	Down-regulation		F751_2966	Down-regulation		F751_2953	Up-regulation
F751_1989	Up-regulation		F751_1758	Up-regulation		F751_3759	Down-regulation
F751_1990	Up-regulation		F751_1761	Down-regulation		F751_3764	Down-regulation
F751_1991	Down-regulation		F751_1762	Down-regulation		F751_3765	Up-regulation
F751_1992	Up-regulation		F751_1763	Down-regulation		F751_3767	Up-regulation
F751_1994	Down-regulation		F751_2967	Down-regulation		F751_3768	Up-regulation
F751_2990	Down-regulation		F751_1772	Down-regulation		F751_3770	Down-regulation
F751_1997	Down-regulation		F751_1774	Up-regulation		F751_3772	Up-regulation
F751_2000	Up-regulation		F751_2968	Down-regulation		F751_3773	Up-regulation
F751_2004	Down-regulation		F751_1775	Up-regulation		F751_3776	Up-regulation
F751_2991	Up-regulation		F751_1777	Up-regulation		F751_2955	Up-regulation
F751_2010	Down-regulation		F751_1780	Down-regulation		F751_3780	Up-regulation
F751_2013	Up-regulation		F751_1781	Down-regulation		F751_3783	Up-regulation
F751_0064	Down-regulation		F751_1782	Down-regulation		F751_3785	Up-regulation
F751_0065	Down-regulation		F751_2969	Up-regulation		F751_3786	Down-regulation
F751_0066	Down-regulation		F751_1785	Up-regulation		F751_3787	Up-regulation
F751_6091	Up-regulation		F751_1786	Down-regulation		F751_2956	Up-regulation
F751_6093	Up-regulation		F751_1789	Up-regulation		F751_3788	Up-regulation
F751_6096	Down-regulation		F751_1791	Up-regulation		F751_3789	Up-regulation
F751_6097	Down-regulation		F751_1792	Down-regulation		F751_3790	Up-regulation
F751_6098	Down-regulation		F751_1793	Down-regulation		F751_3793	Up-regulation
F751_6099	Up-regulation		F751_2970	Up-regulation		F751_3794	Up-regulation
F751_6100	Down-regulation		F751_1796	Up-regulation		F751_2957	Down-regulation
F751_6101	Down-regulation		F751_1797	Down-regulation		F751_3799	Up-regulation
F751_6102	Down-regulation		F751_1801	Up-regulation		F751_3801	Down-regulation
F751_6106	Down-regulation		F751_1802	Up-regulation		F751_1674	Down-regulation
F751_6107	Up-regulation		F751_1803	Down-regulation		F751_1676	Up-regulation
F751_6113	Down-regulation		F751_2971	Down-regulation		F751_1678	Down-regulation
F751_6114	Up-regulation		F751_1805	Down-regulation		F751_1680	Down-regulation
F751_6116	Up-regulation		F751_1806	Down-regulation		F751_1681	Up-regulation
F751_6118	Up-regulation		F751_1807	Down-regulation		F751_1682	Down-regulation
F751_6120	Down-regulation		F751_1808	Up-regulation		F751_1683	Up-regulation
F751_6122	Up-regulation		F751_1809	Up-regulation		F751_1686	Up-regulation
F751_6123	Down-regulation		F751_1810	Down-regulation		F751_1691	Up-regulation
F751_6124	Up-regulation		F751_1811	Down-regulation		F751_1694	Up-regulation
F751_6125	Up-regulation		F751_1812	Down-regulation		F751_2960	Up-regulation
F751_6126	Up-regulation		F751_1815	Up-regulation		F751_1695	Up-regulation
F751_6129	Down-regulation		F751_1816	Down-regulation		F751_1701	Up-regulation
F751_6130	Up-regulation		F751_1817	Up-regulation		F751_1703	Down-regulation
F751_6133	Down-regulation		F751_1818	Up-regulation		F751_2961	Up-regulation
F751_6134	Up-regulation		F751_1819	Up-regulation		F751_1705	Up-regulation
F751_6135	Down-regulation		F751_1820	Down-regulation		F751_1706	Up-regulation
F751_6138	Down-regulation		F751_1821	Down-regulation		F751_1709	Up-regulation
F751_2997	Down-regulation		F751_1822	Up-regulation		F751_1711	Down-regulation
F751_6142	Down-regulation		F751_1824	Up-regulation		F751_1715	Down-regulation
F751_6144	Up-regulation		F751_1826	Down-regulation		F751_1718	Up-regulation
F751_2998	Down-regulation		F751_1828	Down-regulation		F751_1719	Up-regulation
F751_6149	Down-regulation		F751_1830	Up-regulation		F751_1721	Down-regulation
F751_6151	Down-regulation		F751_1831	Up-regulation		F751_1722	Down-regulation
F751_6153	Down-regulation		F751_1832	Up-regulation		F751_1724	Up-regulation
F751_6155	Up-regulation		F751_1841	Up-regulation		F751_1725	Up-regulation
F751_6157	Down-regulation		F751_1842	Up-regulation		F751_1726	Up-regulation
F751_6159	Up-regulation		F751_1844	Down-regulation		F751_1727	Down-regulation
F751_6160	Up-regulation		F751_1847	Down-regulation		F751_1730	Up-regulation
F751_6163	Down-regulation		F751_1850	Down-regulation		F751_1733	Up-regulation
F751_6164	Down-regulation		F751_1854	Down-regulation		F751_1734	Down-regulation
F751_6168	Up-regulation		F751_1856	Up-regulation		F751_2964	Up-regulation
F751_6178	Down-regulation		F751_1857	Down-regulation		F751_1738	Up-regulation
F751_5518	Down-regulation		F751_1858	Up-regulation		F751_1739	Up-regulation
F751_6179	Up-regulation		F751_1859	Down-regulation		F751_1751	Down-regulation
F751_6181	Up-regulation		F751_1864	Up-regulation		F751_1754	Down-regulation
F751_6185	Down-regulation		F751_1865	Up-regulation		F751_2966	Up-regulation
F751_6186	Down-regulation		F751_1866	Down-regulation		F751_1761	Down-regulation
F751_6187	Down-regulation		F751_1868	Down-regulation		F751_1762	Down-regulation
F751_0017	Up-regulation		F751_1871	Up-regulation		F751_1763	Down-regulation
F751_3914	Down-regulation		F751_1873	Down-regulation		F751_2967	Down-regulation
F751_3915	Up-regulation		F751_1874	Down-regulation		F751_1772	Down-regulation
F751_3918	Down-regulation		F751_2978	Up-regulation		F751_1773	Up-regulation
F751_3919	Up-regulation		F751_1877	Up-regulation		F751_1774	Up-regulation
F751_3920	Up-regulation		F751_1878	Up-regulation		F751_2968	Down-regulation
F751_3922	Down-regulation		F751_1879	Up-regulation		F751_1777	Up-regulation
F751_3923	Down-regulation		F751_1881	Down-regulation		F751_1779	Up-regulation
F751_3926	Down-regulation		F751_1882	Up-regulation		F751_1780	Down-regulation
F751_3928	Down-regulation		F751_2979	Down-regulation		F751_1781	Down-regulation
F751_3929	Up-regulation		F751_1885	Up-regulation		F751_1782	Down-regulation
F751_3930	Up-regulation		F751_1886	Up-regulation		F751_2969	Up-regulation
F751_3931	Down-regulation		F751_1887	Down-regulation		F751_1785	Up-regulation
F751_3932	Up-regulation		F751_1888	Up-regulation		F751_1786	Down-regulation
F751_3933	Down-regulation		F751_1889	Down-regulation		F751_1789	Up-regulation
F751_3939	Up-regulation		F751_1890	Up-regulation		F751_1790	Up-regulation
F751_3947	Up-regulation		F751_1891	Up-regulation		F751_1792	Down-regulation
F751_3948	Down-regulation		F751_1894	Up-regulation		F751_1795	Up-regulation
F751_3957	Down-regulation		F751_4217	Down-regulation		F751_1797	Down-regulation
F751_3958	Down-regulation		F751_2980	Down-regulation		F751_1800	Down-regulation
F751_3959	Down-regulation		F751_1896	Up-regulation		F751_1801	Up-regulation
F751_3960	Up-regulation		F751_1897	Down-regulation		F751_1802	Up-regulation
F751_3967	Up-regulation		F751_1900	Up-regulation		F751_1806	Down-regulation
F751_3970	Down-regulation		F751_1901	Up-regulation		F751_1807	Down-regulation
F751_3971	Down-regulation		F751_1902	Down-regulation		F751_1809	Up-regulation
F751_3974	Up-regulation		F751_1903	Down-regulation		F751_1810	Down-regulation
F751_3975	Up-regulation		F751_1907	Up-regulation		F751_1812	Down-regulation
F751_3978	Up-regulation		F751_1908	Up-regulation		F751_1815	Up-regulation
F751_3979	Down-regulation		F751_1909	Up-regulation		F751_1816	Down-regulation
F751_3981	Up-regulation		F751_1910	Down-regulation		F751_1818	Up-regulation
F751_3983	Up-regulation		F751_1911	Down-regulation		F751_1819	Up-regulation
F751_3987	Up-regulation		F751_1912	Down-regulation		F751_1821	Down-regulation
F751_3988	Up-regulation		F751_1913	Down-regulation		F751_1822	Up-regulation
F751_3989	Up-regulation		F751_1914	Down-regulation		F751_1823	Down-regulation
F751_3992	Down-regulation		F751_2982	Up-regulation		F751_1824	Up-regulation
F751_5527	Down-regulation		F751_1915	Up-regulation		F751_1828	Down-regulation
F751_3994	Down-regulation		F751_1918	Down-regulation		F751_1829	Up-regulation
F751_3999	Up-regulation		F751_1921	Up-regulation		F751_1830	Up-regulation
F751_4000	Down-regulation		F751_1926	Down-regulation		F751_1831	Up-regulation
F751_4002	Up-regulation		F751_1927	Up-regulation		F751_1832	Up-regulation
F751_4003	Down-regulation		F751_1930	Down-regulation		F751_2974	Up-regulation
F751_0010	Down-regulation		F751_1931	Up-regulation		F751_1835	Up-regulation
F751_0865	Down-regulation		F751_1932	Down-regulation		F751_1838	Up-regulation
F751_0867	Up-regulation		F751_1933	Down-regulation		F751_1841	Up-regulation
F751_0868	Up-regulation		F751_1934	Up-regulation		F751_1842	Up-regulation
F751_0869	Down-regulation		F751_1937	Up-regulation		F751_1844	Down-regulation
F751_0874	Up-regulation		F751_1938	Up-regulation		F751_1846	Up-regulation
F751_0876	Down-regulation		F751_1941	Down-regulation		F751_1847	Down-regulation
F751_0878	Down-regulation		F751_1942	Down-regulation		F751_1850	Down-regulation
F751_0879	Down-regulation		F751_1944	Down-regulation		F751_1853	Up-regulation
F751_5530	Up-regulation		F751_2985	Up-regulation		F751_1854	Down-regulation
F751_0881	Up-regulation		F751_1945	Down-regulation		F751_1855	Up-regulation
F751_0882	Down-regulation		F751_1946	Up-regulation		F751_1856	Up-regulation
F751_0884	Down-regulation		F751_1948	Up-regulation		F751_1857	Down-regulation
F751_0885	Down-regulation		F751_1950	Up-regulation		F751_1859	Down-regulation
F751_0888	Down-regulation		F751_2986	Up-regulation		F751_1862	Down-regulation
F751_5531	Up-regulation		F751_1955	Down-regulation		F751_1864	Up-regulation
F751_0890	Down-regulation		F751_1957	Up-regulation		F751_1865	Up-regulation
F751_0891	Up-regulation		F751_1958	Up-regulation		F751_1866	Down-regulation
F751_0893	Up-regulation		F751_1961	Down-regulation		F751_1868	Down-regulation
F751_0894	Down-regulation		F751_1963	Down-regulation		F751_1873	Down-regulation
F751_0896	Down-regulation		F751_1964	Up-regulation		F751_1874	Down-regulation
F751_0898	Down-regulation		F751_1966	Down-regulation		F751_2978	Up-regulation
F751_5532	Up-regulation		F751_1967	Up-regulation		F751_1876	Up-regulation
F751_0900	Up-regulation		F751_1969	Up-regulation		F751_1877	Up-regulation
F751_0901	Up-regulation		F751_1972	Up-regulation		F751_1878	Up-regulation
F751_0903	Up-regulation		F751_1974	Up-regulation		F751_1879	Up-regulation
F751_0904	Up-regulation		F751_1978	Down-regulation		F751_1880	Down-regulation
F751_0907	Up-regulation		F751_1980	Up-regulation		F751_1881	Down-regulation
F751_0909	Down-regulation		F751_1981	Down-regulation		F751_1882	Up-regulation
F751_5533	Down-regulation		F751_1982	Down-regulation		F751_1884	Up-regulation
F751_6032	Up-regulation		F751_1983	Up-regulation		F751_1885	Up-regulation
F751_6033	Up-regulation		F751_1985	Down-regulation		F751_1887	Down-regulation
F751_6035	Up-regulation		F751_1987	Down-regulation		F751_1888	Up-regulation
F751_6036	Up-regulation		F751_1990	Up-regulation		F751_1890	Up-regulation
F751_6039	Up-regulation		F751_1991	Down-regulation		F751_1891	Up-regulation
F751_6040	Down-regulation		F751_1992	Up-regulation		F751_1893	Down-regulation
F751_6042	Up-regulation		F751_1994	Down-regulation		F751_1894	Up-regulation
F751_6044	Down-regulation		F751_2990	Down-regulation		F751_4217	Down-regulation
F751_6045	Up-regulation		F751_1997	Down-regulation		F751_2980	Down-regulation
F751_0040	Down-regulation		F751_2000	Up-regulation		F751_1896	Up-regulation
F751_0041	Up-regulation		F751_2002	Down-regulation		F751_1897	Down-regulation
F751_3000	Up-regulation		F751_2003	Down-regulation		F751_1900	Up-regulation
F751_3002	Down-regulation		F751_2004	Down-regulation		F751_1902	Down-regulation
F751_3004	Up-regulation		F751_2991	Up-regulation		F751_1903	Down-regulation
F751_3005	Up-regulation		F751_2005	Up-regulation		F751_1907	Up-regulation
F751_3006	Up-regulation		F751_2008	Down-regulation		F751_1908	Up-regulation
F751_3007	Down-regulation		F751_2009	Down-regulation		F751_1909	Up-regulation
F751_3008	Down-regulation		F751_2010	Down-regulation		F751_1911	Down-regulation
F751_3009	Down-regulation		F751_2011	Down-regulation		F751_1912	Down-regulation
F751_3011	Down-regulation		F751_2013	Up-regulation		F751_2982	Up-regulation
F751_3013	Up-regulation		F751_0064	Down-regulation		F751_1915	Up-regulation
F751_3015	Down-regulation		F751_0065	Down-regulation		F751_1917	Down-regulation
F751_3016	Down-regulation		F751_0066	Down-regulation		F751_1918	Down-regulation
F751_3017	Down-regulation		F751_6091	Up-regulation		F751_1919	Down-regulation
F751_5537	Down-regulation		F751_6092	Down-regulation		F751_1921	Up-regulation
F751_3022	Down-regulation		F751_6095	Up-regulation		F751_1924	Up-regulation
F751_5960	Up-regulation		F751_6096	Down-regulation		F751_1926	Down-regulation
F751_5538	Up-regulation		F751_6097	Down-regulation		F751_1930	Down-regulation
F751_5963	Down-regulation		F751_6098	Down-regulation		F751_1931	Up-regulation
F751_5964	Down-regulation		F751_2993	Down-regulation		F751_1932	Down-regulation
F751_5965	Up-regulation		F751_6099	Up-regulation		F751_1933	Down-regulation
F751_5968	Down-regulation		F751_6100	Down-regulation		F751_2984	Down-regulation
F751_5969	Down-regulation		F751_6101	Down-regulation		F751_1937	Up-regulation
F751_5971	Down-regulation		F751_6104	Up-regulation		F751_1938	Up-regulation
F751_5974	Up-regulation		F751_6106	Down-regulation		F751_1939	Up-regulation
F751_5978	Down-regulation		F751_6107	Up-regulation		F751_1941	Down-regulation
F751_5979	Up-regulation		F751_2994	Up-regulation		F751_1942	Down-regulation
F751_5981	Up-regulation		F751_6110	Down-regulation		F751_1944	Down-regulation
F751_5982	Down-regulation		F751_6115	Up-regulation		F751_2985	Up-regulation
F751_5984	Down-regulation		F751_6116	Up-regulation		F751_2986	Up-regulation
F751_5986	Up-regulation		F751_6117	Down-regulation		F751_1955	Down-regulation
F751_5988	Down-regulation		F751_2995	Up-regulation		F751_1957	Up-regulation
F751_0480	Down-regulation		F751_6120	Down-regulation		F751_1958	Up-regulation
F751_0483	Up-regulation		F751_6123	Down-regulation		F751_1959	Up-regulation
F751_0484	Down-regulation		F751_6126	Up-regulation		F751_1963	Down-regulation
F751_0486	Up-regulation		F751_6129	Down-regulation		F751_1964	Up-regulation
F751_0487	Down-regulation		F751_6130	Up-regulation		F751_2987	Up-regulation
F751_0489	Up-regulation		F751_6132	Down-regulation		F751_1965	Up-regulation
F751_0493	Down-regulation		F751_6134	Up-regulation		F751_1966	Down-regulation
F751_0494	Up-regulation		F751_6135	Down-regulation		F751_1967	Up-regulation
F751_0495	Up-regulation		F751_6136	Down-regulation		F751_1968	Up-regulation
F751_0496	Down-regulation		F751_6137	Down-regulation		F751_1972	Up-regulation
F751_0499	Down-regulation		F751_6138	Down-regulation		F751_1975	Down-regulation
F751_0501	Down-regulation		F751_2997	Down-regulation		F751_1976	Down-regulation
F751_0510	Up-regulation		F751_6139	Down-regulation		F751_1979	Up-regulation
F751_0516	Up-regulation		F751_6141	Down-regulation		F751_1980	Up-regulation
F751_0517	Up-regulation		F751_6142	Down-regulation		F751_1981	Down-regulation
F751_0521	Down-regulation		F751_6144	Up-regulation		F751_1982	Down-regulation
F751_0523	Up-regulation		F751_6147	Down-regulation		F751_1983	Up-regulation
F751_0524	Up-regulation		F751_6148	Down-regulation		F751_1984	Up-regulation
F751_5546	Down-regulation		F751_6151	Down-regulation		F751_1985	Down-regulation
F751_0527	Up-regulation		F751_6153	Down-regulation		F751_1986	Up-regulation
F751_0528	Up-regulation		F751_6154	Down-regulation		F751_1991	Down-regulation
F751_0532	Up-regulation		F751_6155	Up-regulation		F751_1994	Down-regulation
F751_0535	Down-regulation		F751_6156	Down-regulation		F751_4218	Down-regulation
F751_4222	Up-regulation		F751_6157	Down-regulation		F751_2990	Down-regulation
F751_0537	Down-regulation		F751_6158	Up-regulation		F751_1997	Down-regulation
F751_0538	Up-regulation		F751_2999	Down-regulation		F751_2004	Down-regulation
F751_0539	Down-regulation		F751_6161	Up-regulation		F751_2991	Up-regulation
F751_0540	Up-regulation		F751_6163	Down-regulation		F751_2008	Down-regulation
F751_0543	Up-regulation		F751_6164	Down-regulation		F751_2010	Down-regulation
F751_0544	Down-regulation		F751_6167	Down-regulation		F751_2011	Down-regulation
F751_0548	Up-regulation		F751_0009	Up-regulation		F751_2012	Up-regulation
F751_0549	Down-regulation		F751_6177	Up-regulation		F751_2013	Up-regulation
F751_0551	Down-regulation		F751_6178	Down-regulation		F751_0064	Down-regulation
F751_0554	Down-regulation		F751_5518	Down-regulation		F751_0065	Down-regulation
F751_5549	Down-regulation		F751_6179	Up-regulation		F751_0066	Down-regulation
F751_0563	Down-regulation		F751_6180	Up-regulation		F751_6091	Up-regulation
F751_0564	Down-regulation		F751_6181	Up-regulation		F751_6093	Up-regulation
F751_0565	Down-regulation		F751_6182	Up-regulation		F751_6096	Down-regulation
F751_0566	Up-regulation		F751_6185	Down-regulation		F751_6097	Down-regulation
F751_5550	Up-regulation		F751_6187	Down-regulation		F751_6098	Down-regulation
F751_0567	Up-regulation		F751_6188	Down-regulation		F751_6099	Up-regulation
F751_0568	Up-regulation		F751_3914	Down-regulation		F751_6100	Down-regulation
F751_0572	Up-regulation		F751_3915	Up-regulation		F751_6104	Up-regulation
F751_0578	Down-regulation		F751_3917	Down-regulation		F751_6105	Up-regulation
F751_0581	Down-regulation		F751_3918	Down-regulation		F751_6106	Down-regulation
F751_0582	Down-regulation		F751_3920	Up-regulation		F751_6107	Up-regulation
F751_0584	Up-regulation		F751_3922	Down-regulation		F751_6108	Up-regulation
F751_0586	Up-regulation		F751_3923	Down-regulation		F751_2994	Up-regulation
F751_0588	Up-regulation		F751_3924	Up-regulation		F751_6110	Down-regulation
F751_0589	Down-regulation		F751_3925	Down-regulation		F751_6115	Up-regulation
F751_0594	Up-regulation		F751_3926	Down-regulation		F751_6116	Up-regulation
F751_0597	Up-regulation		F751_3928	Down-regulation		F751_6117	Down-regulation
F751_0598	Up-regulation		F751_3931	Down-regulation		F751_6118	Up-regulation
F751_0602	Up-regulation		F751_3932	Up-regulation		F751_6120	Down-regulation
F751_0604	Down-regulation		F751_3933	Down-regulation		F751_6121	Down-regulation
F751_0606	Down-regulation		F751_3940	Up-regulation		F751_6123	Down-regulation
F751_5554	Down-regulation		F751_3941	Up-regulation		F751_6124	Up-regulation
F751_0607	Up-regulation		F751_3942	Up-regulation		F751_6126	Up-regulation
F751_0610	Up-regulation		F751_3947	Up-regulation		F751_6127	Up-regulation
F751_0613	Up-regulation		F751_3948	Down-regulation		F751_6129	Down-regulation
F751_2430	Down-regulation		F751_3950	Down-regulation		F751_6130	Up-regulation
F751_2431	Down-regulation		F751_3957	Down-regulation		F751_6134	Up-regulation
F751_2432	Down-regulation		F751_3959	Down-regulation		F751_6135	Down-regulation
F751_2434	Down-regulation		F751_3960	Up-regulation		F751_6138	Down-regulation
F751_2437	Down-regulation		F751_3963	Down-regulation		F751_2997	Down-regulation
F751_2439	Down-regulation		F751_3968	Down-regulation		F751_6139	Down-regulation
F751_2444	Up-regulation		F751_3969	Up-regulation		F751_6142	Down-regulation
F751_2445	Down-regulation		F751_3970	Down-regulation		F751_6143	Down-regulation
F751_2446	Up-regulation		F751_3971	Down-regulation		F751_6144	Up-regulation
F751_2448	Down-regulation		F751_3974	Up-regulation		F751_6147	Down-regulation
F751_2449	Up-regulation		F751_3975	Up-regulation		F751_2998	Down-regulation
F751_2451	Down-regulation		F751_3976	Up-regulation		F751_6151	Down-regulation
F751_5557	Down-regulation		F751_3978	Up-regulation		F751_6153	Down-regulation
F751_2457	Down-regulation		F751_3979	Down-regulation		F751_6155	Up-regulation
F751_2460	Down-regulation		F751_3980	Up-regulation		F751_6156	Down-regulation
F751_2461	Up-regulation		F751_5526	Up-regulation		F751_6157	Down-regulation
F751_5558	Down-regulation		F751_3983	Up-regulation		F751_6160	Up-regulation
F751_2465	Up-regulation		F751_3985	Up-regulation		F751_6161	Up-regulation
F751_2469	Down-regulation		F751_3988	Up-regulation		F751_6162	Down-regulation
F751_2470	Down-regulation		F751_3989	Up-regulation		F751_6164	Down-regulation
F751_5559	Up-regulation		F751_3991	Up-regulation		F751_6167	Down-regulation
F751_2474	Up-regulation		F751_3992	Down-regulation		F751_0009	Up-regulation
F751_2478	Up-regulation		F751_5527	Down-regulation		F751_6176	Up-regulation
F751_2479	Up-regulation		F751_3994	Down-regulation		F751_6177	Up-regulation
F751_2480	Up-regulation		F751_3997	Up-regulation		F751_6178	Down-regulation
F751_2487	Up-regulation		F751_3998	Up-regulation		F751_5518	Down-regulation
F751_2490	Up-regulation		F751_3999	Up-regulation		F751_6179	Up-regulation
F751_2493	Down-regulation		F751_4000	Down-regulation		F751_6180	Up-regulation
F751_2499	Up-regulation		F751_4002	Up-regulation		F751_6181	Up-regulation
F751_2501	Up-regulation		F751_4003	Down-regulation		F751_6182	Up-regulation
F751_2505	Up-regulation		F751_0010	Down-regulation		F751_6185	Down-regulation
F751_2506	Down-regulation		F751_0864	Up-regulation		F751_6186	Down-regulation
F751_2507	Up-regulation		F751_0869	Down-regulation		F751_6187	Down-regulation
F751_2510	Down-regulation		F751_0871	Up-regulation		F751_6188	Down-regulation
F751_2511	Down-regulation		F751_0873	Up-regulation		F751_5519	Up-regulation
F751_2512	Up-regulation		F751_0874	Up-regulation		F751_3914	Down-regulation
F751_2514	Up-regulation		F751_0876	Down-regulation		F751_3915	Up-regulation
F751_2516	Down-regulation		F751_0877	Up-regulation		F751_3917	Down-regulation
F751_2518	Down-regulation		F751_5530	Up-regulation		F751_3918	Down-regulation
F751_2520	Up-regulation		F751_0880	Up-regulation		F751_3919	Up-regulation
F751_2521	Down-regulation		F751_0881	Up-regulation		F751_3920	Up-regulation
F751_5564	Down-regulation		F751_0884	Up-regulation		F751_3922	Down-regulation
F751_2522	Down-regulation		F751_0885	Down-regulation		F751_3923	Down-regulation
F751_2525	Down-regulation		F751_0888	Down-regulation		F751_3924	Up-regulation
F751_2526	Up-regulation		F751_0889	Down-regulation		F751_3926	Down-regulation
F751_2527	Up-regulation		F751_5531	Up-regulation		F751_3928	Down-regulation
F751_2529	Down-regulation		F751_0890	Down-regulation		F751_3931	Down-regulation
F751_2530	Down-regulation		F751_0891	Up-regulation		F751_3933	Down-regulation
F751_2540	Down-regulation		F751_0893	Up-regulation		F751_3937	Down-regulation
F751_5566	Down-regulation		F751_0894	Down-regulation		F751_3938	Up-regulation
F751_2543	Down-regulation		F751_0896	Down-regulation		F751_3939	Up-regulation
F751_2544	Down-regulation		F751_0898	Down-regulation		F751_3946	Up-regulation
F751_2548	Up-regulation		F751_5532	Up-regulation		F751_3947	Up-regulation
F751_2554	Down-regulation		F751_0900	Up-regulation		F751_3948	Down-regulation
F751_2557	Down-regulation		F751_0901	Up-regulation		F751_3951	Down-regulation
F751_2558	Down-regulation		F751_0903	Up-regulation		F751_3956	Up-regulation
F751_2563	Down-regulation		F751_0904	Up-regulation		F751_3957	Down-regulation
F751_2564	Down-regulation		F751_0907	Up-regulation		F751_3959	Down-regulation
F751_2565	Down-regulation		F751_0909	Down-regulation		F751_3962	Up-regulation
F751_2566	Up-regulation		F751_6032	Up-regulation		F751_3963	Down-regulation
F751_2567	Up-regulation		F751_6033	Up-regulation		F751_3967	Up-regulation
F751_2570	Down-regulation		F751_6035	Up-regulation		F751_3970	Down-regulation
F751_2571	Down-regulation		F751_6036	Up-regulation		F751_3971	Down-regulation
F751_2576	Up-regulation		F751_6038	Up-regulation		F751_3974	Up-regulation
F751_2578	Up-regulation		F751_6040	Down-regulation		F751_3975	Up-regulation
F751_2582	Down-regulation		F751_6043	Down-regulation		F751_3976	Up-regulation
F751_2584	Down-regulation		F751_6044	Down-regulation		F751_3977	Up-regulation
F751_2586	Up-regulation		F751_6045	Up-regulation		F751_3978	Up-regulation
F751_2588	Up-regulation		F751_6046	Down-regulation		F751_3979	Down-regulation
F751_2590	Down-regulation		F751_0041	Up-regulation		F751_5526	Up-regulation
F751_2591	Up-regulation		F751_3000	Up-regulation		F751_3983	Up-regulation
F751_2592	Up-regulation		F751_3001	Up-regulation		F751_3988	Up-regulation
F751_2593	Up-regulation		F751_3002	Down-regulation		F751_3991	Up-regulation
F751_2594	Down-regulation		F751_3004	Up-regulation		F751_5527	Down-regulation
F751_2600	Down-regulation		F751_3005	Up-regulation		F751_3993	Up-regulation
F751_2601	Down-regulation		F751_3006	Up-regulation		F751_3994	Down-regulation
F751_2602	Up-regulation		F751_3008	Down-regulation		F751_3996	Down-regulation
F751_2603	Up-regulation		F751_3009	Down-regulation		F751_3997	Up-regulation
F751_2607	Up-regulation		F751_5536	Up-regulation		F751_3998	Up-regulation
F751_2613	Up-regulation		F751_3010	Down-regulation		F751_3999	Up-regulation
F751_2626	Down-regulation		F751_3011	Down-regulation		F751_4000	Down-regulation
F751_2631	Up-regulation		F751_3013	Up-regulation		F751_4002	Up-regulation
F751_2632	Up-regulation		F751_3014	Up-regulation		F751_4003	Down-regulation
F751_2635	Down-regulation		F751_3015	Down-regulation		F751_0010	Down-regulation
F751_1412	Up-regulation		F751_3016	Down-regulation		F751_0862	Up-regulation
F751_1414	Down-regulation		F751_3017	Down-regulation		F751_0863	Up-regulation
F751_1415	Up-regulation		F751_4221	Down-regulation		F751_0864	Up-regulation
F751_1418	Down-regulation		F751_5537	Down-regulation		F751_0866	Down-regulation
F751_1420	Up-regulation		F751_3022	Down-regulation		F751_0867	Up-regulation
F751_1421	Up-regulation		F751_5960	Up-regulation		F751_0868	Up-regulation
F751_1423	Up-regulation		F751_5961	Up-regulation		F751_0869	Down-regulation
F751_4225	Down-regulation		F751_5538	Up-regulation		F751_5529	Up-regulation
F751_1432	Up-regulation		F751_5963	Down-regulation		F751_0870	Down-regulation
F751_1436	Down-regulation		F751_5965	Up-regulation		F751_0874	Up-regulation
F751_1437	Up-regulation		F751_5966	Down-regulation		F751_0876	Down-regulation
F751_1438	Down-regulation		F751_5969	Down-regulation		F751_0880	Up-regulation
F751_1441	Up-regulation		F751_5971	Down-regulation		F751_0881	Up-regulation
F751_1444	Down-regulation		F751_5974	Up-regulation		F751_0885	Down-regulation
F751_1446	Up-regulation		F751_5975	Up-regulation		F751_0888	Down-regulation
F751_1448	Down-regulation		F751_5976	Down-regulation		F751_5531	Up-regulation
F751_1453	Down-regulation		F751_5978	Down-regulation		F751_0890	Down-regulation
F751_5580	Down-regulation		F751_5979	Up-regulation		F751_0891	Up-regulation
F751_1454	Up-regulation		F751_5981	Up-regulation		F751_0893	Up-regulation
F751_1456	Up-regulation		F751_5540	Down-regulation		F751_0894	Down-regulation
F751_1457	Up-regulation		F751_5982	Down-regulation		F751_0896	Down-regulation
F751_1458	Up-regulation		F751_5984	Down-regulation		F751_0898	Down-regulation
F751_1460	Down-regulation		F751_5985	Down-regulation		F751_5532	Up-regulation
F751_1461	Up-regulation		F751_5986	Up-regulation		F751_0900	Up-regulation
F751_1463	Up-regulation		F751_5988	Down-regulation		F751_0901	Up-regulation
F751_1464	Up-regulation		F751_5989	Up-regulation		F751_0903	Up-regulation
F751_1467	Down-regulation		F751_5990	Down-regulation		F751_0904	Up-regulation
F751_1469	Down-regulation		F751_5541	Down-regulation		F751_0907	Up-regulation
F751_1470	Down-regulation		F751_0480	Down-regulation		F751_0908	Up-regulation
F751_1471	Up-regulation		F751_0481	Up-regulation		F751_0909	Down-regulation
F751_1473	Down-regulation		F751_0482	Up-regulation		F751_6032	Up-regulation
F751_1476	Up-regulation		F751_0484	Down-regulation		F751_6033	Up-regulation
F751_1477	Up-regulation		F751_0486	Up-regulation		F751_6035	Up-regulation
F751_1479	Up-regulation		F751_0487	Down-regulation		F751_6036	Up-regulation
F751_1480	Up-regulation		F751_0489	Up-regulation		F751_6038	Up-regulation
F751_1482	Up-regulation		F751_0490	Up-regulation		F751_6040	Down-regulation
F751_5583	Up-regulation		F751_0492	Up-regulation		F751_6042	Up-regulation
F751_1484	Up-regulation		F751_0493	Down-regulation		F751_6043	Up-regulation
F751_1485	Up-regulation		F751_0494	Up-regulation		F751_6044	Down-regulation
F751_1486	Down-regulation		F751_0495	Up-regulation		F751_6045	Up-regulation
F751_1489	Down-regulation		F751_0499	Down-regulation		F751_6046	Down-regulation
F751_1492	Up-regulation		F751_0501	Down-regulation		F751_0040	Up-regulation
F751_5584	Up-regulation		F751_0506	Up-regulation		F751_0041	Up-regulation
F751_1500	Up-regulation		F751_5544	Down-regulation		F751_3000	Up-regulation
F751_1502	Down-regulation		F751_0512	Down-regulation		F751_3002	Down-regulation
F751_5585	Up-regulation		F751_0513	Up-regulation		F751_3004	Up-regulation
F751_1504	Down-regulation		F751_0514	Up-regulation		F751_3005	Up-regulation
F751_1511	Up-regulation		F751_5545	Down-regulation		F751_3008	Down-regulation
F751_1513	Up-regulation		F751_0521	Down-regulation		F751_3009	Down-regulation
F751_5586	Down-regulation		F751_0524	Up-regulation		F751_5536	Up-regulation
F751_4157	Up-regulation		F751_0525	Down-regulation		F751_3013	Up-regulation
F751_4158	Up-regulation		F751_0526	Down-regulation		F751_3014	Up-regulation
F751_4163	Up-regulation		F751_5546	Down-regulation		F751_3015	Down-regulation
F751_4164	Down-regulation		F751_0528	Up-regulation		F751_3016	Down-regulation
F751_4165	Up-regulation		F751_0532	Up-regulation		F751_3017	Down-regulation
F751_4168	Down-regulation		F751_0535	Down-regulation		F751_4221	Down-regulation
F751_4169	Down-regulation		F751_0190	Up-regulation		F751_5537	Down-regulation
F751_4171	Up-regulation		F751_4222	Up-regulation		F751_3022	Down-regulation
F751_4173	Down-regulation		F751_0537	Down-regulation		F751_5961	Up-regulation
F751_4174	Down-regulation		F751_0538	Up-regulation		F751_5963	Down-regulation
F751_4175	Down-regulation		F751_0539	Down-regulation		F751_5965	Up-regulation
F751_4177	Up-regulation		F751_0543	Up-regulation		F751_5966	Down-regulation
F751_4178	Down-regulation		F751_0544	Down-regulation		F751_5967	Down-regulation
F751_4179	Up-regulation		F751_0547	Up-regulation		F751_5968	Down-regulation
F751_4180	Down-regulation		F751_0548	Up-regulation		F751_5969	Down-regulation
F751_5589	Up-regulation		F751_0549	Down-regulation		F751_5972	Up-regulation
F751_4184	Down-regulation		F751_0551	Down-regulation		F751_5976	Down-regulation
F751_4186	Up-regulation		F751_0552	Up-regulation		F751_5978	Down-regulation
F751_4188	Down-regulation		F751_0554	Down-regulation		F751_5981	Up-regulation
F751_4190	Up-regulation		F751_5549	Down-regulation		F751_5540	Down-regulation
F751_4191	Down-regulation		F751_0558	Up-regulation		F751_5982	Down-regulation
F751_4194	Down-regulation		F751_0563	Down-regulation		F751_5984	Down-regulation
F751_4195	Up-regulation		F751_0564	Down-regulation		F751_5985	Down-regulation
F751_4196	Up-regulation		F751_0565	Down-regulation		F751_5986	Up-regulation
F751_4197	Up-regulation		F751_0566	Up-regulation		F751_5988	Down-regulation
F751_4198	Down-regulation		F751_0567	Up-regulation		F751_5989	Up-regulation
F751_3586	Down-regulation		F751_0568	Up-regulation		F751_5541	Down-regulation
F751_3588	Down-regulation		F751_0569	Down-regulation		F751_5992	Down-regulation
F751_3589	Up-regulation		F751_0570	Down-regulation		F751_0480	Down-regulation
F751_3590	Up-regulation		F751_0572	Up-regulation		F751_0484	Down-regulation
F751_3591	Up-regulation		F751_0573	Up-regulation		F751_0486	Up-regulation
F751_3592	Up-regulation		F751_5551	Down-regulation		F751_0487	Down-regulation
F751_3597	Up-regulation		F751_0581	Down-regulation		F751_0489	Up-regulation
F751_3598	Up-regulation		F751_0583	Up-regulation		F751_0490	Up-regulation
F751_3600	Down-regulation		F751_0584	Up-regulation		F751_0493	Down-regulation
F751_3601	Up-regulation		F751_0586	Up-regulation		F751_0495	Up-regulation
F751_3604	Up-regulation		F751_0587	Up-regulation		F751_0499	Down-regulation
F751_3605	Down-regulation		F751_0588	Up-regulation		F751_0500	Up-regulation
F751_3606	Down-regulation		F751_0589	Down-regulation		F751_0503	Up-regulation
F751_3607	Down-regulation		F751_0591	Up-regulation		F751_0506	Up-regulation
F751_5593	Up-regulation		F751_0594	Up-regulation		F751_5544	Down-regulation
F751_3610	Up-regulation		F751_5553	Down-regulation		F751_0507	Down-regulation
F751_3618	Down-regulation		F751_0597	Up-regulation		F751_0510	Up-regulation
F751_3623	Down-regulation		F751_0604	Down-regulation		F751_0512	Down-regulation
F751_3626	Down-regulation		F751_0606	Down-regulation		F751_0513	Up-regulation
F751_3628	Up-regulation		F751_5554	Down-regulation		F751_0514	Up-regulation
F751_3629	Down-regulation		F751_0607	Up-regulation		F751_0520	Up-regulation
F751_3631	Up-regulation		F751_0610	Up-regulation		F751_0524	Up-regulation
F751_3632	Down-regulation		F751_0611	Down-regulation		F751_0525	Down-regulation
F751_3633	Down-regulation		F751_0613	Up-regulation		F751_0526	Down-regulation
F751_3636	Up-regulation		F751_2431	Down-regulation		F751_5546	Down-regulation
F751_3638	Up-regulation		F751_2433	Down-regulation		F751_0527	Up-regulation
F751_6396	Down-regulation		F751_2434	Down-regulation		F751_0531	Up-regulation
F751_3642	Down-regulation		F751_2437	Down-regulation		F751_0532	Up-regulation
F751_3643	Up-regulation		F751_2440	Down-regulation		F751_0535	Down-regulation
F751_3644	Up-regulation		F751_5556	Up-regulation		F751_0190	Up-regulation
F751_3645	Down-regulation		F751_2445	Down-regulation		F751_4222	Up-regulation
F751_3647	Down-regulation		F751_2446	Up-regulation		F751_0537	Down-regulation
F751_3648	Up-regulation		F751_2447	Down-regulation		F751_0538	Up-regulation
F751_4227	Up-regulation		F751_2448	Down-regulation		F751_0540	Up-regulation
F751_6397	Up-regulation		F751_2449	Up-regulation		F751_0543	Up-regulation
F751_3650	Down-regulation		F751_2451	Down-regulation		F751_0544	Down-regulation
F751_3651	Up-regulation		F751_5557	Down-regulation		F751_0545	Up-regulation
F751_3652	Down-regulation		F751_2460	Down-regulation		F751_0546	Down-regulation
F751_3653	Down-regulation		F751_2461	Up-regulation		F751_5548	Down-regulation
F751_3654	Down-regulation		F751_2462	Down-regulation		F751_0547	Up-regulation
F751_3658	Up-regulation		F751_2465	Up-regulation		F751_0548	Up-regulation
F751_6398	Down-regulation		F751_2467	Down-regulation		F751_0549	Down-regulation
F751_3660	Up-regulation		F751_2469	Down-regulation		F751_0551	Down-regulation
F751_3661	Up-regulation		F751_2471	Up-regulation		F751_0552	Up-regulation
F751_3662	Down-regulation		F751_5559	Up-regulation		F751_0556	Down-regulation
F751_3663	Up-regulation		F751_2472	Up-regulation		F751_5549	Down-regulation
F751_3665	Up-regulation		F751_2474	Up-regulation		F751_0557	Up-regulation
F751_3668	Up-regulation		F751_2475	Down-regulation		F751_0558	Up-regulation
F751_3671	Up-regulation		F751_2478	Up-regulation		F751_0561	Down-regulation
F751_6189	Up-regulation		F751_2479	Up-regulation		F751_0563	Down-regulation
F751_6400	Up-regulation		F751_2480	Up-regulation		F751_0564	Down-regulation
F751_6198	Up-regulation		F751_2485	Down-regulation		F751_0565	Down-regulation
F751_6200	Up-regulation		F751_2487	Up-regulation		F751_0566	Up-regulation
F751_6202	Down-regulation		F751_2490	Up-regulation		F751_0567	Up-regulation
F751_6203	Up-regulation		F751_2491	Down-regulation		F751_0568	Up-regulation
F751_6209	Up-regulation		F751_5561	Up-regulation		F751_0569	Down-regulation
F751_6211	Up-regulation		F751_2493	Down-regulation		F751_0572	Up-regulation
F751_6223	Down-regulation		F751_2495	Down-regulation		F751_0573	Up-regulation
F751_6225	Down-regulation		F751_2497	Up-regulation		F751_0576	Up-regulation
F751_6227	Down-regulation		F751_2499	Up-regulation		F751_0578	Down-regulation
F751_6228	Down-regulation		F751_2501	Up-regulation		F751_0583	Up-regulation
F751_6229	Up-regulation		F751_2502	Down-regulation		F751_0584	Up-regulation
F751_6230	Up-regulation		F751_2503	Up-regulation		F751_0586	Up-regulation
F751_6404	Down-regulation		F751_2505	Up-regulation		F751_0587	Up-regulation
F751_6238	Down-regulation		F751_2506	Down-regulation		F751_0589	Down-regulation
F751_6239	Down-regulation		F751_2507	Up-regulation		F751_0591	Up-regulation
F751_6242	Down-regulation		F751_2508	Down-regulation		F751_0592	Down-regulation
F751_6248	Down-regulation		F751_2511	Down-regulation		F751_0594	Up-regulation
F751_6249	Down-regulation		F751_2512	Up-regulation		F751_0597	Up-regulation
F751_6250	Up-regulation		F751_2513	Up-regulation		F751_0598	Up-regulation
F751_6251	Up-regulation		F751_2514	Up-regulation		F751_0602	Up-regulation
F751_6406	Up-regulation		F751_2515	Up-regulation		F751_0604	Down-regulation
F751_6252	Up-regulation		F751_2516	Down-regulation		F751_0606	Down-regulation
F751_6261	Up-regulation		F751_2518	Down-regulation		F751_5554	Down-regulation
F751_6407	Up-regulation		F751_2520	Up-regulation		F751_0607	Up-regulation
F751_6267	Down-regulation		F751_2521	Down-regulation		F751_0608	Up-regulation
F751_6272	Up-regulation		F751_5564	Down-regulation		F751_0609	Down-regulation
F751_6273	Down-regulation		F751_2522	Down-regulation		F751_0610	Up-regulation
F751_6276	Up-regulation		F751_2524	Up-regulation		F751_0611	Down-regulation
F751_6278	Down-regulation		F751_2526	Up-regulation		F751_0613	Up-regulation
F751_6281	Up-regulation		F751_2527	Up-regulation		F751_2434	Down-regulation
F751_6409	Up-regulation		F751_2528	Up-regulation		F751_2436	Up-regulation
F751_6282	Down-regulation		F751_2529	Down-regulation		F751_2437	Down-regulation
F751_6286	Down-regulation		F751_2530	Down-regulation		F751_2439	Down-regulation
F751_6288	Up-regulation		F751_5565	Down-regulation		F751_2440	Down-regulation
F751_6289	Up-regulation		F751_2532	Up-regulation		F751_2441	Up-regulation
F751_6410	Down-regulation		F751_2535	Up-regulation		F751_2442	Up-regulation
F751_6292	Up-regulation		F751_2537	Up-regulation		F751_2445	Down-regulation
F751_6296	Down-regulation		F751_2539	Up-regulation		F751_2446	Up-regulation
F751_6297	Up-regulation		F751_2540	Down-regulation		F751_2448	Down-regulation
F751_4640	Up-regulation		F751_5566	Down-regulation		F751_2451	Down-regulation
F751_4641	Down-regulation		F751_2542	Up-regulation		F751_4223	Up-regulation
F751_4643	Up-regulation		F751_2544	Down-regulation		F751_5557	Down-regulation
F751_6411	Up-regulation		F751_2545	Up-regulation		F751_2452	Up-regulation
F751_4644	Down-regulation		F751_2549	Up-regulation		F751_2454	Down-regulation
F751_4649	Up-regulation		F751_5567	Down-regulation		F751_2455	Up-regulation
F751_4650	Up-regulation		F751_2554	Down-regulation		F751_2460	Down-regulation
F751_4656	Up-regulation		F751_2557	Down-regulation		F751_2461	Up-regulation
F751_4660	Up-regulation		F751_2558	Down-regulation		F751_5558	Down-regulation
F751_4662	Up-regulation		F751_2560	Up-regulation		F751_2463	Up-regulation
F751_4666	Down-regulation		F751_5568	Up-regulation		F751_2464	Up-regulation
F751_4668	Up-regulation		F751_2563	Down-regulation		F751_2465	Up-regulation
F751_4670	Up-regulation		F751_2564	Down-regulation		F751_2467	Down-regulation
F751_4672	Down-regulation		F751_2565	Down-regulation		F751_2469	Down-regulation
F751_4674	Down-regulation		F751_2566	Up-regulation		F751_5559	Up-regulation
F751_4675	Up-regulation		F751_2567	Up-regulation		F751_2475	Down-regulation
F751_4676	Down-regulation		F751_2568	Up-regulation		F751_2478	Up-regulation
F751_4677	Up-regulation		F751_2569	Up-regulation		F751_2479	Up-regulation
F751_4679	Up-regulation		F751_2570	Down-regulation		F751_2480	Up-regulation
F751_4681	Down-regulation		F751_2571	Down-regulation		F751_2483	Down-regulation
F751_4684	Up-regulation		F751_2575	Up-regulation		F751_2487	Up-regulation
F751_4687	Down-regulation		F751_2576	Up-regulation		F751_2490	Up-regulation
F751_4688	Up-regulation		F751_2578	Up-regulation		F751_5561	Up-regulation
F751_4692	Down-regulation		F751_2579	Up-regulation		F751_2493	Down-regulation
F751_4696	Down-regulation		F751_2580	Up-regulation		F751_2495	Down-regulation
F751_4698	Up-regulation		F751_2582	Down-regulation		F751_2496	Down-regulation
F751_4703	Down-regulation		F751_2584	Down-regulation		F751_2497	Down-regulation
F751_4704	Down-regulation		F751_2586	Up-regulation		F751_2498	Up-regulation
F751_4705	Up-regulation		F751_2592	Up-regulation		F751_2499	Up-regulation
F751_4707	Up-regulation		F751_2594	Down-regulation		F751_2501	Up-regulation
F751_4714	Up-regulation		F751_2595	Up-regulation		F751_2502	Down-regulation
F751_4715	Up-regulation		F751_2596	Down-regulation		F751_2506	Down-regulation
F751_4716	Up-regulation		F751_2600	Down-regulation		F751_2507	Up-regulation
F751_4718	Up-regulation		F751_2601	Down-regulation		F751_2508	Down-regulation
F751_4719	Up-regulation		F751_2602	Up-regulation		F751_2511	Down-regulation
F751_4722	Up-regulation		F751_2603	Up-regulation		F751_2512	Up-regulation
F751_4726	Up-regulation		F751_2606	Up-regulation		F751_2514	Up-regulation
F751_4727	Down-regulation		F751_2609	Down-regulation		F751_2516	Down-regulation
F751_4728	Down-regulation		F751_2610	Down-regulation		F751_2517	Down-regulation
F751_4729	Up-regulation		F751_2611	Up-regulation		F751_2518	Down-regulation
F751_4731	Up-regulation		F751_2613	Up-regulation		F751_2520	Up-regulation
F751_4733	Down-regulation		F751_2616	Down-regulation		F751_2521	Down-regulation
F751_4735	Down-regulation		F751_2619	Up-regulation		F751_5564	Down-regulation
F751_4736	Down-regulation		F751_2620	Up-regulation		F751_2522	Down-regulation
F751_4739	Down-regulation		F751_2626	Down-regulation		F751_2527	Up-regulation
F751_4740	Down-regulation		F751_2627	Down-regulation		F751_2528	Up-regulation
F751_4741	Up-regulation		F751_2631	Up-regulation		F751_2529	Down-regulation
F751_4743	Down-regulation		F751_5575	Up-regulation		F751_2530	Down-regulation
F751_6421	Down-regulation		F751_2634	Down-regulation		F751_2531	Up-regulation
F751_4744	Down-regulation		F751_2637	Down-regulation		F751_5565	Down-regulation
F751_4745	Up-regulation		F751_1412	Up-regulation		F751_2533	Up-regulation
F751_4746	Down-regulation		F751_1414	Down-regulation		F751_2534	Up-regulation
F751_4747	Up-regulation		F751_1415	Up-regulation		F751_2537	Up-regulation
F751_4749	Down-regulation		F751_1417	Up-regulation		F751_5566	Down-regulation
F751_4751	Up-regulation		F751_1418	Down-regulation		F751_2542	Up-regulation
F751_4753	Down-regulation		F751_1421	Up-regulation		F751_2544	Down-regulation
F751_6422	Down-regulation		F751_1423	Up-regulation		F751_2548	Up-regulation
F751_4754	Down-regulation		F751_5577	Up-regulation		F751_2549	Up-regulation
F751_4756	Down-regulation		F751_1424	Up-regulation		F751_2550	Up-regulation
F751_4757	Down-regulation		F751_1426	Down-regulation		F751_2551	Up-regulation
F751_4760	Down-regulation		F751_1431	Up-regulation		F751_5567	Down-regulation
F751_4761	Up-regulation		F751_1432	Up-regulation		F751_2554	Down-regulation
F751_4766	Down-regulation		F751_1435	Down-regulation		F751_2555	Down-regulation
F751_4770	Down-regulation		F751_1436	Down-regulation		F751_2557	Down-regulation
F751_4771	Up-regulation		F751_1437	Up-regulation		F751_2558	Down-regulation
F751_6424	Up-regulation		F751_1438	Down-regulation		F751_2561	Up-regulation
F751_4777	Down-regulation		F751_1441	Up-regulation		F751_5568	Up-regulation
F751_4778	Up-regulation		F751_1443	Up-regulation		F751_2563	Down-regulation
F751_4779	Up-regulation		F751_1444	Down-regulation		F751_2564	Down-regulation
F751_6425	Up-regulation		F751_1453	Down-regulation		F751_2565	Down-regulation
F751_4785	Up-regulation		F751_5580	Down-regulation		F751_2567	Up-regulation
F751_4786	Down-regulation		F751_1455	Down-regulation		F751_2570	Down-regulation
F751_4787	Down-regulation		F751_1456	Up-regulation		F751_2571	Down-regulation
F751_4788	Down-regulation		F751_1457	Up-regulation		F751_5569	Down-regulation
F751_4789	Down-regulation		F751_1460	Down-regulation		F751_2573	Down-regulation
F751_4791	Down-regulation		F751_1461	Up-regulation		F751_2575	Up-regulation
F751_4792	Up-regulation		F751_1462	Up-regulation		F751_2576	Up-regulation
F751_4793	Up-regulation		F751_1463	Up-regulation		F751_2578	Up-regulation
F751_4794	Up-regulation		F751_1464	Up-regulation		F751_2580	Up-regulation
F751_4795	Down-regulation		F751_1467	Down-regulation		F751_2582	Down-regulation
F751_4796	Up-regulation		F751_1469	Down-regulation		F751_2584	Down-regulation
F751_4800	Down-regulation		F751_1470	Down-regulation		F751_2586	Up-regulation
F751_4802	Down-regulation		F751_1471	Up-regulation		F751_2587	Down-regulation
F751_4230	Down-regulation		F751_1472	Down-regulation		F751_2588	Up-regulation
F751_4810	Down-regulation		F751_1474	Up-regulation		F751_2592	Up-regulation
F751_4811	Down-regulation		F751_1475	Down-regulation		F751_2594	Down-regulation
F751_4812	Down-regulation		F751_1476	Up-regulation		F751_2595	Up-regulation
F751_4817	Up-regulation		F751_1477	Up-regulation		F751_2596	Down-regulation
F751_4818	Up-regulation		F751_1480	Up-regulation		F751_2600	Down-regulation
F751_4821	Down-regulation		F751_1481	Down-regulation		F751_2601	Down-regulation
F751_4822	Up-regulation		F751_1483	Up-regulation		F751_2602	Up-regulation
F751_4823	Down-regulation		F751_5583	Up-regulation		F751_2603	Up-regulation
F751_4825	Down-regulation		F751_1486	Down-regulation		F751_2606	Up-regulation
F751_4829	Down-regulation		F751_1487	Up-regulation		F751_2607	Up-regulation
F751_4833	Down-regulation		F751_1489	Down-regulation		F751_2610	Down-regulation
F751_6430	Up-regulation		F751_1492	Up-regulation		F751_2611	Up-regulation
F751_4838	Up-regulation		F751_5584	Up-regulation		F751_5573	Up-regulation
F751_4840	Down-regulation		F751_1494	Up-regulation		F751_2613	Up-regulation
F751_4843	Down-regulation		F751_1498	Up-regulation		F751_2614	Up-regulation
F751_6431	Down-regulation		F751_1500	Up-regulation		F751_2617	Up-regulation
F751_4844	Down-regulation		F751_1502	Down-regulation		F751_2619	Up-regulation
F751_4846	Up-regulation		F751_1504	Down-regulation		F751_2623	Up-regulation
F751_4847	Up-regulation		F751_1505	Up-regulation		F751_2626	Down-regulation
F751_4852	Up-regulation		F751_1512	Down-regulation		F751_2627	Down-regulation
F751_6432	Up-regulation		F751_5586	Down-regulation		F751_2631	Up-regulation
F751_4855	Down-regulation		F751_4157	Up-regulation		F751_5575	Up-regulation
F751_4857	Up-regulation		F751_4158	Up-regulation		F751_2632	Up-regulation
F751_4859	Down-regulation		F751_4226	Down-regulation		F751_2633	Up-regulation
F751_4863	Up-regulation		F751_4163	Up-regulation		F751_2637	Down-regulation
F751_6433	Down-regulation		F751_4164	Down-regulation		F751_1412	Up-regulation
F751_4865	Down-regulation		F751_4165	Up-regulation		F751_1414	Down-regulation
F751_4869	Up-regulation		F751_4168	Down-regulation		F751_1415	Up-regulation
F751_4870	Down-regulation		F751_4169	Down-regulation		F751_1416	Up-regulation
F751_4872	Down-regulation		F751_4170	Up-regulation		F751_1418	Down-regulation
F751_6434	Down-regulation		F751_4171	Up-regulation		F751_1419	Up-regulation
F751_4874	Down-regulation		F751_4174	Down-regulation		F751_5577	Up-regulation
F751_4876	Down-regulation		F751_4176	Up-regulation		F751_1425	Up-regulation
F751_4882	Up-regulation		F751_4177	Up-regulation		F751_1426	Down-regulation
F751_4883	Down-regulation		F751_4178	Down-regulation		F751_1430	Down-regulation
F751_4884	Down-regulation		F751_4180	Down-regulation		F751_1432	Up-regulation
F751_4885	Up-regulation		F751_5589	Up-regulation		F751_1434	Down-regulation
F751_4889	Up-regulation		F751_4185	Up-regulation		F751_1436	Down-regulation
F751_4891	Up-regulation		F751_4186	Up-regulation		F751_1438	Down-regulation
F751_4893	Down-regulation		F751_4187	Up-regulation		F751_1441	Up-regulation
F751_6436	Down-regulation		F751_4188	Down-regulation		F751_1443	Up-regulation
F751_4894	Up-regulation		F751_4190	Up-regulation		F751_1450	Down-regulation
F751_4895	Up-regulation		F751_4191	Down-regulation		F751_1452	Down-regulation
F751_4896	Up-regulation		F751_4193	Down-regulation		F751_5580	Down-regulation
F751_4897	Down-regulation		F751_4194	Down-regulation		F751_1455	Down-regulation
F751_4900	Up-regulation		F751_4198	Down-regulation		F751_1456	Up-regulation
F751_4901	Up-regulation		F751_3586	Down-regulation		F751_1460	Down-regulation
F751_4902	Up-regulation		F751_5591	Up-regulation		F751_1461	Up-regulation
F751_4903	Down-regulation		F751_3589	Up-regulation		F751_1462	Up-regulation
F751_4231	Up-regulation		F751_3590	Up-regulation		F751_1463	Up-regulation
F751_6437	Up-regulation		F751_3591	Up-regulation		F751_1467	Down-regulation
F751_4904	Down-regulation		F751_3592	Up-regulation		F751_1469	Down-regulation
F751_4905	Down-regulation		F751_3597	Up-regulation		F751_1470	Down-regulation
F751_4906	Down-regulation		F751_3598	Up-regulation		F751_1472	Down-regulation
F751_4907	Down-regulation		F751_3599	Up-regulation		F751_1473	Down-regulation
F751_4910	Up-regulation		F751_3600	Down-regulation		F751_1474	Up-regulation
F751_4912	Up-regulation		F751_3601	Up-regulation		F751_1476	Up-regulation
F751_6438	Up-regulation		F751_3603	Up-regulation		F751_1477	Up-regulation
F751_0148	Down-regulation		F751_3604	Up-regulation		F751_1480	Up-regulation
F751_0149	Down-regulation		F751_3605	Down-regulation		F751_1481	Down-regulation
F751_0150	Down-regulation		F751_3606	Down-regulation		F751_1482	Up-regulation
F751_0152	Down-regulation		F751_3607	Down-regulation		F751_1483	Up-regulation
F751_6439	Up-regulation		F751_3608	Down-regulation		F751_5583	Up-regulation
F751_0153	Up-regulation		F751_3612	Up-regulation		F751_1484	Up-regulation
F751_0156	Up-regulation		F751_3616	Down-regulation		F751_1485	Up-regulation
F751_0157	Down-regulation		F751_3617	Up-regulation		F751_1486	Down-regulation
F751_0159	Down-regulation		F751_3618	Down-regulation		F751_1487	Up-regulation
F751_0160	Up-regulation		F751_3619	Up-regulation		F751_1489	Down-regulation
F751_0161	Down-regulation		F751_3620	Down-regulation		F751_1491	Down-regulation
F751_6440	Up-regulation		F751_3621	Down-regulation		F751_1492	Up-regulation
F751_0163	Up-regulation		F751_3627	Up-regulation		F751_5584	Up-regulation
F751_0164	Up-regulation		F751_3628	Up-regulation		F751_1497	Down-regulation
F751_0165	Down-regulation		F751_3630	Up-regulation		F751_1498	Up-regulation
F751_0167	Up-regulation		F751_3632	Down-regulation		F751_1500	Up-regulation
F751_0169	Up-regulation		F751_3633	Down-regulation		F751_1502	Down-regulation
F751_0172	Up-regulation		F751_3636	Up-regulation		F751_1504	Down-regulation
F751_6441	Down-regulation		F751_3637	Down-regulation		F751_1505	Up-regulation
F751_0173	Down-regulation		F751_6396	Down-regulation		F751_1510	Up-regulation
F751_0030	Up-regulation		F751_3641	Up-regulation		F751_1512	Down-regulation
F751_0002	Up-regulation		F751_3642	Down-regulation		F751_1513	Up-regulation
F751_6442	Down-regulation		F751_3643	Up-regulation		F751_5586	Down-regulation
F751_2642	Up-regulation		F751_3644	Up-regulation		F751_4155	Down-regulation
F751_2645	Up-regulation		F751_3645	Down-regulation		F751_4157	Up-regulation
F751_2647	Down-regulation		F751_3646	Down-regulation		F751_4158	Up-regulation
F751_2648	Up-regulation		F751_3647	Down-regulation		F751_4159	Down-regulation
F751_2657	Up-regulation		F751_6397	Up-regulation		F751_4160	Down-regulation
F751_2660	Up-regulation		F751_3652	Down-regulation		F751_4161	Down-regulation
F751_2662	Down-regulation		F751_3653	Down-regulation		F751_4163	Up-regulation
F751_2664	Up-regulation		F751_3654	Down-regulation		F751_4164	Down-regulation
F751_2665	Up-regulation		F751_3657	Down-regulation		F751_4165	Up-regulation
F751_2667	Up-regulation		F751_6398	Down-regulation		F751_4166	Down-regulation
F751_2668	Down-regulation		F751_3660	Up-regulation		F751_4168	Down-regulation
F751_2669	Down-regulation		F751_3661	Up-regulation		F751_4170	Up-regulation
F751_2670	Up-regulation		F751_3662	Down-regulation		F751_4171	Up-regulation
F751_2673	Up-regulation		F751_3668	Up-regulation		F751_4172	Down-regulation
F751_2674	Up-regulation		F751_6399	Down-regulation		F751_4174	Down-regulation
F751_2675	Up-regulation		F751_3671	Up-regulation		F751_4176	Up-regulation
F751_2676	Down-regulation		F751_3672	Up-regulation		F751_4177	Up-regulation
F751_2680	Down-regulation		F751_6190	Down-regulation		F751_4178	Down-regulation
F751_6446	Down-regulation		F751_6191	Up-regulation		F751_4179	Up-regulation
F751_2685	Up-regulation		F751_6400	Up-regulation		F751_4180	Down-regulation
F751_2689	Up-regulation		F751_6193	Up-regulation		F751_5589	Up-regulation
F751_2690	Up-regulation		F751_6195	Up-regulation		F751_4182	Down-regulation
F751_2691	Up-regulation		F751_6198	Up-regulation		F751_4187	Up-regulation
F751_0191	Down-regulation		F751_6202	Down-regulation		F751_4188	Down-regulation
F751_2693	Down-regulation		F751_6206	Down-regulation		F751_4190	Up-regulation
F751_2697	Up-regulation		F751_6208	Up-regulation		F751_4191	Down-regulation
F751_2699	Up-regulation		F751_6209	Up-regulation		F751_4194	Down-regulation
F751_6448	Down-regulation		F751_6213	Up-regulation		F751_4195	Up-regulation
F751_2702	Up-regulation		F751_6215	Up-regulation		F751_4196	Up-regulation
F751_0117	Down-regulation		F751_6218	Down-regulation		F751_4197	Up-regulation
F751_0118	Down-regulation		F751_6220	Up-regulation		F751_4198	Down-regulation
F751_0122	Down-regulation		F751_6221	Up-regulation		F751_3586	Down-regulation
F751_2074	Up-regulation		F751_6222	Up-regulation		F751_3587	Down-regulation
F751_6449	Down-regulation		F751_6223	Down-regulation		F751_5591	Up-regulation
F751_2075	Up-regulation		F751_6227	Down-regulation		F751_3589	Up-regulation
F751_2076	Up-regulation		F751_6228	Down-regulation		F751_3590	Up-regulation
F751_2079	Up-regulation		F751_6229	Up-regulation		F751_3591	Up-regulation
F751_2083	Up-regulation		F751_6230	Up-regulation		F751_3592	Up-regulation
F751_2084	Up-regulation		F751_6404	Down-regulation		F751_3593	Up-regulation
F751_6450	Up-regulation		F751_6233	Up-regulation		F751_3597	Up-regulation
F751_2085	Up-regulation		F751_6237	Up-regulation		F751_3598	Up-regulation
F751_2087	Up-regulation		F751_6238	Down-regulation		F751_3599	Up-regulation
F751_2090	Up-regulation		F751_6240	Down-regulation		F751_3600	Down-regulation
F751_2092	Down-regulation		F751_6241	Up-regulation		F751_3601	Up-regulation
F751_2095	Down-regulation		F751_6242	Down-regulation		F751_3603	Up-regulation
F751_2099	Up-regulation		F751_6243	Up-regulation		F751_3604	Up-regulation
F751_2101	Up-regulation		F751_6244	Down-regulation		F751_3605	Down-regulation
F751_2102	Up-regulation		F751_6246	Down-regulation		F751_3606	Down-regulation
F751_2106	Up-regulation		F751_6250	Up-regulation		F751_3607	Down-regulation
F751_2107	Down-regulation		F751_6251	Up-regulation		F751_3608	Down-regulation
F751_2108	Up-regulation		F751_6406	Up-regulation		F751_5593	Up-regulation
F751_2110	Down-regulation		F751_6252	Up-regulation		F751_3610	Up-regulation
F751_2111	Down-regulation		F751_6253	Up-regulation		F751_3616	Down-regulation
F751_6453	Down-regulation		F751_6254	Down-regulation		F751_3617	Down-regulation
F751_2118	Down-regulation		F751_6259	Up-regulation		F751_3618	Down-regulation
F751_2119	Up-regulation		F751_6261	Up-regulation		F751_3619	Up-regulation
F751_2123	Down-regulation		F751_4228	Up-regulation		F751_3620	Down-regulation
F751_2125	Down-regulation		F751_6263	Down-regulation		F751_3627	Up-regulation
F751_2126	Down-regulation		F751_6266	Down-regulation		F751_3628	Up-regulation
F751_2128	Up-regulation		F751_6267	Down-regulation		F751_3630	Up-regulation
F751_2129	Up-regulation		F751_6269	Down-regulation		F751_3631	Up-regulation
F751_2130	Up-regulation		F751_6273	Down-regulation		F751_3633	Down-regulation
F751_2132	Down-regulation		F751_6276	Up-regulation		F751_3634	Down-regulation
F751_2133	Down-regulation		F751_6279	Up-regulation		F751_3635	Up-regulation
F751_2136	Down-regulation		F751_6281	Up-regulation		F751_3636	Up-regulation
F751_2139	Up-regulation		F751_6409	Up-regulation		F751_3637	Down-regulation
F751_2145	Up-regulation		F751_6282	Down-regulation		F751_6396	Down-regulation
F751_2146	Up-regulation		F751_6283	Down-regulation		F751_3640	Down-regulation
F751_2150	Up-regulation		F751_6285	Up-regulation		F751_3641	Up-regulation
F751_2151	Up-regulation		F751_6286	Down-regulation		F751_3642	Down-regulation
F751_2152	Up-regulation		F751_6288	Up-regulation		F751_3643	Up-regulation
F751_2153	Up-regulation		F751_6289	Up-regulation		F751_3644	Up-regulation
F751_4233	Up-regulation		F751_6290	Up-regulation		F751_3645	Down-regulation
F751_2155	Up-regulation		F751_6291	Up-regulation		F751_3647	Down-regulation
F751_2162	Down-regulation		F751_6410	Down-regulation		F751_3648	Up-regulation
F751_2163	Up-regulation		F751_6292	Up-regulation		F751_6397	Up-regulation
F751_6458	Up-regulation		F751_6294	Up-regulation		F751_3649	Up-regulation
F751_6459	Up-regulation		F751_6296	Down-regulation		F751_3652	Down-regulation
F751_2175	Down-regulation		F751_6297	Up-regulation		F751_3653	Down-regulation
F751_2177	Down-regulation		F751_4640	Up-regulation		F751_3654	Down-regulation
F751_2178	Down-regulation		F751_4641	Down-regulation		F751_3655	Down-regulation
F751_2181	Down-regulation		F751_6411	Up-regulation		F751_3657	Down-regulation
F751_2182	Up-regulation		F751_4645	Up-regulation		F751_3658	Up-regulation
F751_2183	Up-regulation		F751_4646	Up-regulation		F751_6398	Down-regulation
F751_2184	Up-regulation		F751_4648	Up-regulation		F751_3660	Up-regulation
F751_2186	Up-regulation		F751_4649	Up-regulation		F751_3661	Up-regulation
F751_2187	Up-regulation		F751_4650	Up-regulation		F751_3662	Down-regulation
F751_2200	Down-regulation		F751_4653	Up-regulation		F751_3668	Up-regulation
F751_2201	Down-regulation		F751_4654	Up-regulation		F751_6399	Down-regulation
F751_2202	Up-regulation		F751_4656	Up-regulation		F751_3669	Up-regulation
F751_2204	Up-regulation		F751_4657	Down-regulation		F751_3672	Up-regulation
F751_2205	Up-regulation		F751_6413	Down-regulation		F751_3673	Down-regulation
F751_2209	Up-regulation		F751_4666	Down-regulation		F751_6190	Down-regulation
F751_2210	Up-regulation		F751_4672	Down-regulation		F751_6191	Up-regulation
F751_6463	Down-regulation		F751_4675	Up-regulation		F751_6400	Up-regulation
F751_2216	Up-regulation		F751_4676	Down-regulation		F751_6193	Up-regulation
F751_2218	Up-regulation		F751_4678	Up-regulation		F751_6198	Up-regulation
F751_2219	Up-regulation		F751_4679	Up-regulation		F751_6199	Up-regulation
F751_2221	Up-regulation		F751_6415	Up-regulation		F751_6201	Down-regulation
F751_2224	Down-regulation		F751_4684	Up-regulation		F751_6202	Down-regulation
F751_6464	Up-regulation		F751_4685	Up-regulation		F751_6203	Up-regulation
F751_2225	Down-regulation		F751_4687	Down-regulation		F751_6206	Down-regulation
F751_2226	Down-regulation		F751_4688	Up-regulation		F751_6209	Up-regulation
F751_2229	Up-regulation		F751_4691	Down-regulation		F751_6211	Up-regulation
F751_2231	Down-regulation		F751_4692	Down-regulation		F751_6218	Down-regulation
F751_2235	Down-regulation		F751_4696	Down-regulation		F751_6219	Down-regulation
F751_2236	Up-regulation		F751_4703	Down-regulation		F751_6222	Up-regulation
F751_2237	Up-regulation		F751_6417	Up-regulation		F751_6223	Down-regulation
F751_2239	Up-regulation		F751_4704	Down-regulation		F751_6227	Down-regulation
F751_2241	Down-regulation		F751_4708	Up-regulation		F751_6228	Down-regulation
F751_6612	Up-regulation		F751_4711	Up-regulation		F751_6229	Up-regulation
F751_6614	Down-regulation		F751_4714	Up-regulation		F751_6230	Up-regulation
F751_6466	Up-regulation		F751_4716	Up-regulation		F751_6404	Down-regulation
F751_6615	Up-regulation		F751_4717	Up-regulation		F751_6234	Down-regulation
F751_6617	Down-regulation		F751_4718	Up-regulation		F751_6237	Up-regulation
F751_6618	Down-regulation		F751_4719	Up-regulation		F751_6238	Down-regulation
F751_6620	Up-regulation		F751_4722	Up-regulation		F751_6240	Down-regulation
F751_6625	Down-regulation		F751_6419	Down-regulation		F751_6242	Down-regulation
F751_6644	Up-regulation		F751_4725	Down-regulation		F751_6243	Up-regulation
F751_6645	Down-regulation		F751_4727	Down-regulation		F751_6244	Down-regulation
F751_6646	Down-regulation		F751_4729	Up-regulation		F751_6248	Down-regulation
F751_6647	Down-regulation		F751_4731	Up-regulation		F751_6249	Down-regulation
F751_6654	Up-regulation		F751_4732	Up-regulation		F751_6251	Up-regulation
F751_6656	Down-regulation		F751_4733	Down-regulation		F751_6252	Up-regulation
F751_6658	Up-regulation		F751_4736	Down-regulation		F751_6253	Up-regulation
F751_6662	Down-regulation		F751_4738	Down-regulation		F751_6254	Down-regulation
F751_6666	Down-regulation		F751_4739	Down-regulation		F751_6258	Down-regulation
F751_6667	Down-regulation		F751_4740	Down-regulation		F751_6261	Up-regulation
F751_6668	Down-regulation		F751_4741	Up-regulation		F751_4228	Up-regulation
F751_6671	Up-regulation		F751_4743	Down-regulation		F751_6262	Up-regulation
F751_6673	Up-regulation		F751_6421	Down-regulation		F751_6267	Down-regulation
F751_6674	Up-regulation		F751_4744	Down-regulation		F751_6269	Down-regulation
F751_6675	Up-regulation		F751_4746	Down-regulation		F751_6271	Up-regulation
F751_6676	Up-regulation		F751_4747	Up-regulation		F751_6273	Down-regulation
F751_6678	Up-regulation		F751_4749	Down-regulation		F751_6276	Up-regulation
F751_0042	Up-regulation		F751_4750	Up-regulation		F751_6277	Down-regulation
F751_0321	Up-regulation		F751_4751	Up-regulation		F751_6281	Up-regulation
F751_2705	Up-regulation		F751_4753	Down-regulation		F751_6409	Up-regulation
F751_2708	Down-regulation		F751_6422	Down-regulation		F751_6282	Down-regulation
F751_2709	Up-regulation		F751_4754	Down-regulation		F751_6283	Down-regulation
F751_2718	Up-regulation		F751_4756	Down-regulation		F751_6285	Up-regulation
F751_2720	Down-regulation		F751_4757	Down-regulation		F751_6286	Down-regulation
F751_6931	Up-regulation		F751_4758	Up-regulation		F751_6287	Down-regulation
F751_0184	Up-regulation		F751_4759	Down-regulation		F751_6288	Up-regulation
F751_0617	Up-regulation		F751_4760	Down-regulation		F751_6289	Up-regulation
F751_0620	Down-regulation		F751_4761	Up-regulation		F751_6291	Up-regulation
F751_0621	Down-regulation		F751_4765	Up-regulation		F751_6410	Down-regulation
F751_0624	Up-regulation		F751_4766	Down-regulation		F751_6292	Up-regulation
F751_0625	Down-regulation		F751_4767	Up-regulation		F751_6296	Down-regulation
F751_0626	Up-regulation		F751_4768	Up-regulation		F751_6297	Up-regulation
F751_0628	Up-regulation		F751_4769	Up-regulation		F751_4640	Up-regulation
F751_4235	Down-regulation		F751_4770	Down-regulation		F751_4641	Down-regulation
F751_0325	Down-regulation		F751_4771	Up-regulation		F751_4642	Up-regulation
F751_0068	Up-regulation		F751_4772	Up-regulation		F751_6411	Up-regulation
F751_0033	Up-regulation		F751_4773	Up-regulation		F751_4645	Up-regulation
F751_0694	Up-regulation		F751_4775	Up-regulation		F751_4652	Down-regulation
F751_0695	Up-regulation		F751_4779	Up-regulation		F751_4654	Up-regulation
F751_0698	Down-regulation		F751_4780	Up-regulation		F751_4656	Up-regulation
F751_0700	Up-regulation		F751_6425	Up-regulation		F751_4657	Down-regulation
F751_0703	Up-regulation		F751_4786	Down-regulation		F751_4662	Up-regulation
F751_0704	Down-regulation		F751_4788	Down-regulation		F751_6413	Down-regulation
F751_0708	Up-regulation		F751_4789	Down-regulation		F751_4666	Down-regulation
F751_0719	Down-regulation		F751_4793	Up-regulation		F751_4669	Up-regulation
F751_0720	Down-regulation		F751_6426	Up-regulation		F751_4672	Down-regulation
F751_0722	Up-regulation		F751_4794	Up-regulation		F751_4673	Up-regulation
F751_0726	Up-regulation		F751_4795	Down-regulation		F751_4676	Down-regulation
F751_0329	Up-regulation		F751_4796	Up-regulation		F751_4687	Down-regulation
F751_0730	Down-regulation		F751_4798	Down-regulation		F751_4688	Up-regulation
F751_0731	Up-regulation		F751_4800	Down-regulation		F751_4691	Down-regulation
F751_0733	Down-regulation		F751_4802	Down-regulation		F751_4692	Down-regulation
F751_0734	Down-regulation		F751_4803	Up-regulation		F751_4696	Down-regulation
F751_0735	Down-regulation		F751_4230	Down-regulation		F751_4698	Up-regulation
F751_0737	Up-regulation		F751_6427	Down-regulation		F751_4703	Down-regulation
F751_0739	Up-regulation		F751_4808	Down-regulation		F751_6417	Up-regulation
F751_0740	Up-regulation		F751_4811	Down-regulation		F751_4704	Down-regulation
F751_0741	Down-regulation		F751_4812	Down-regulation		F751_4705	Up-regulation
F751_0743	Down-regulation		F751_4813	Down-regulation		F751_4708	Up-regulation
F751_0744	Down-regulation		F751_6428	Up-regulation		F751_4710	Up-regulation
F751_0745	Down-regulation		F751_4814	Up-regulation		F751_4711	Up-regulation
F751_0746	Up-regulation		F751_4816	Up-regulation		F751_4713	Up-regulation
F751_0747	Up-regulation		F751_4817	Up-regulation		F751_4714	Up-regulation
F751_0748	Up-regulation		F751_4818	Up-regulation		F751_4716	Up-regulation
F751_0750	Up-regulation		F751_4819	Up-regulation		F751_4718	Up-regulation
F751_0751	Up-regulation		F751_4821	Down-regulation		F751_4722	Up-regulation
F751_0752	Down-regulation		F751_4822	Up-regulation		F751_4726	Up-regulation
F751_0757	Down-regulation		F751_4823	Down-regulation		F751_4727	Down-regulation
F751_0758	Down-regulation		F751_4824	Down-regulation		F751_4729	Up-regulation
F751_0332	Up-regulation		F751_4825	Down-regulation		F751_4731	Up-regulation
F751_0760	Up-regulation		F751_4826	Down-regulation		F751_4733	Down-regulation
F751_0768	Up-regulation		F751_4827	Up-regulation		F751_4734	Down-regulation
F751_0769	Up-regulation		F751_4828	Up-regulation		F751_4736	Down-regulation
F751_0333	Down-regulation		F751_4829	Down-regulation		F751_4737	Down-regulation
F751_0770	Down-regulation		F751_6430	Up-regulation		F751_4738	Down-regulation
F751_0771	Up-regulation		F751_4834	Down-regulation		F751_4739	Down-regulation
F751_0772	Down-regulation		F751_4836	Up-regulation		F751_4740	Down-regulation
F751_0773	Up-regulation		F751_4838	Up-regulation		F751_6421	Down-regulation
F751_0777	Up-regulation		F751_4840	Down-regulation		F751_4744	Down-regulation
F751_0779	Up-regulation		F751_4841	Down-regulation		F751_4745	Up-regulation
F751_3676	Up-regulation		F751_6431	Down-regulation		F751_4746	Down-regulation
F751_3677	Up-regulation		F751_4844	Down-regulation		F751_4747	Up-regulation
F751_3678	Up-regulation		F751_4846	Up-regulation		F751_4749	Down-regulation
F751_3679	Down-regulation		F751_4847	Up-regulation		F751_4750	Up-regulation
F751_3680	Down-regulation		F751_4849	Down-regulation		F751_4751	Up-regulation
F751_3681	Down-regulation		F751_4850	Up-regulation		F751_4753	Down-regulation
F751_4916	Down-regulation		F751_4853	Up-regulation		F751_6422	Down-regulation
F751_4917	Up-regulation		F751_4854	Up-regulation		F751_4754	Down-regulation
F751_4236	Down-regulation		F751_4855	Down-regulation		F751_4756	Down-regulation
F751_4924	Down-regulation		F751_4856	Down-regulation		F751_4757	Down-regulation
F751_4925	Down-regulation		F751_4859	Down-regulation		F751_4759	Down-regulation
F751_4928	Down-regulation		F751_4861	Down-regulation		F751_4760	Down-regulation
F751_0336	Down-regulation		F751_4862	Up-regulation		F751_4761	Up-regulation
F751_4930	Up-regulation		F751_4863	Up-regulation		F751_4763	Down-regulation
F751_4933	Down-regulation		F751_4865	Down-regulation		F751_6423	Up-regulation
F751_4936	Down-regulation		F751_4871	Down-regulation		F751_4765	Up-regulation
F751_4938	Up-regulation		F751_6434	Down-regulation		F751_4766	Down-regulation
F751_0337	Up-regulation		F751_4874	Down-regulation		F751_4767	Up-regulation
F751_4941	Down-regulation		F751_4877	Down-regulation		F751_4770	Down-regulation
F751_4947	Down-regulation		F751_4878	Down-regulation		F751_4771	Up-regulation
F751_0338	Up-regulation		F751_4879	Down-regulation		F751_4773	Up-regulation
F751_4952	Up-regulation		F751_4881	Down-regulation		F751_4775	Up-regulation
F751_4953	Up-regulation		F751_4882	Up-regulation		F751_4779	Up-regulation
F751_4954	Down-regulation		F751_4883	Down-regulation		F751_6425	Up-regulation
F751_4955	Down-regulation		F751_4885	Up-regulation		F751_4786	Down-regulation
F751_4956	Up-regulation		F751_4886	Up-regulation		F751_4788	Down-regulation
F751_4957	Up-regulation		F751_4887	Down-regulation		F751_4789	Down-regulation
F751_4958	Up-regulation		F751_4888	Up-regulation		F751_4792	Up-regulation
F751_0339	Up-regulation		F751_4889	Up-regulation		F751_4793	Up-regulation
F751_4959	Down-regulation		F751_4891	Up-regulation		F751_6426	Up-regulation
F751_4960	Up-regulation		F751_4893	Down-regulation		F751_4794	Up-regulation
F751_4962	Up-regulation		F751_4895	Up-regulation		F751_4795	Down-regulation
F751_4969	Down-regulation		F751_4896	Up-regulation		F751_4796	Up-regulation
F751_4979	Up-regulation		F751_4897	Down-regulation		F751_4797	Down-regulation
F751_4981	Up-regulation		F751_4902	Up-regulation		F751_4798	Down-regulation
F751_4982	Up-regulation		F751_4903	Down-regulation		F751_4800	Down-regulation
F751_4983	Up-regulation		F751_4231	Up-regulation		F751_4801	Down-regulation
F751_4984	Up-regulation		F751_4904	Down-regulation		F751_4803	Up-regulation
F751_4985	Up-regulation		F751_4905	Down-regulation		F751_4230	Down-regulation
F751_4986	Down-regulation		F751_4906	Down-regulation		F751_4811	Down-regulation
F751_0342	Down-regulation		F751_4907	Down-regulation		F751_4812	Down-regulation
F751_0097	Down-regulation		F751_4910	Up-regulation		F751_4813	Down-regulation
F751_0098	Down-regulation		F751_4912	Up-regulation		F751_6428	Up-regulation
F751_0099	Down-regulation		F751_6438	Up-regulation		F751_4817	Up-regulation
F751_0100	Up-regulation		F751_4914	Up-regulation		F751_4818	Up-regulation
F751_0102	Down-regulation		F751_0145	Up-regulation		F751_4821	Down-regulation
F751_0103	Down-regulation		F751_0147	Up-regulation		F751_4822	Up-regulation
F751_0104	Down-regulation		F751_0148	Down-regulation		F751_4823	Down-regulation
F751_2015	Up-regulation		F751_0152	Down-regulation		F751_6429	Up-regulation
F751_0343	Up-regulation		F751_6439	Up-regulation		F751_4824	Down-regulation
F751_2017	Up-regulation		F751_0153	Up-regulation		F751_4825	Down-regulation
F751_2024	Down-regulation		F751_0157	Down-regulation		F751_4826	Down-regulation
F751_2025	Up-regulation		F751_0160	Up-regulation		F751_4828	Up-regulation
F751_0344	Up-regulation		F751_0161	Down-regulation		F751_4829	Down-regulation
F751_2026	Up-regulation		F751_6440	Up-regulation		F751_6430	Up-regulation
F751_2027	Up-regulation		F751_0163	Up-regulation		F751_4837	Down-regulation
F751_2030	Up-regulation		F751_0164	Up-regulation		F751_4838	Up-regulation
F751_2032	Down-regulation		F751_0165	Down-regulation		F751_4840	Down-regulation
F751_2033	Up-regulation		F751_0167	Up-regulation		F751_4841	Down-regulation
F751_2035	Up-regulation		F751_0169	Up-regulation		F751_6431	Down-regulation
F751_4237	Up-regulation		F751_0172	Up-regulation		F751_4844	Down-regulation
F751_2037	Up-regulation		F751_6441	Down-regulation		F751_4846	Up-regulation
F751_2040	Down-regulation		F751_0173	Down-regulation		F751_4847	Up-regulation
F751_2041	Up-regulation		F751_0030	Up-regulation		F751_4849	Down-regulation
F751_2043	Down-regulation		F751_2645	Up-regulation		F751_4851	Down-regulation
F751_0346	Up-regulation		F751_2648	Up-regulation		F751_4852	Up-regulation
F751_2047	Up-regulation		F751_2656	Up-regulation		F751_4853	Up-regulation
F751_2048	Up-regulation		F751_2657	Up-regulation		F751_6432	Up-regulation
F751_2049	Down-regulation		F751_2660	Up-regulation		F751_4857	Up-regulation
F751_2050	Up-regulation		F751_2662	Down-regulation		F751_4858	Up-regulation
F751_2051	Up-regulation		F751_2663	Up-regulation		F751_4859	Down-regulation
F751_2053	Down-regulation		F751_2664	Up-regulation		F751_4861	Down-regulation
F751_2054	Up-regulation		F751_2665	Up-regulation		F751_4863	Up-regulation
F751_2055	Up-regulation		F751_2666	Up-regulation		F751_4865	Down-regulation
F751_2056	Down-regulation		F751_2668	Down-regulation		F751_4869	Up-regulation
F751_2058	Up-regulation		F751_2670	Up-regulation		F751_4873	Down-regulation
F751_2060	Up-regulation		F751_2672	Up-regulation		F751_6434	Down-regulation
F751_2061	Up-regulation		F751_2673	Up-regulation		F751_4874	Down-regulation
F751_2062	Up-regulation		F751_2675	Up-regulation		F751_4877	Down-regulation
F751_2242	Down-regulation		F751_2676	Down-regulation		F751_4878	Down-regulation
F751_2243	Down-regulation		F751_2677	Up-regulation		F751_4879	Down-regulation
F751_2244	Up-regulation		F751_2679	Down-regulation		F751_4881	Down-regulation
F751_2245	Up-regulation		F751_6446	Down-regulation		F751_4882	Up-regulation
F751_2246	Up-regulation		F751_2683	Down-regulation		F751_4883	Down-regulation
F751_2248	Down-regulation		F751_2685	Up-regulation		F751_6435	Up-regulation
F751_2249	Down-regulation		F751_2687	Down-regulation		F751_4885	Up-regulation
F751_2250	Down-regulation		F751_2689	Up-regulation		F751_4886	Up-regulation
F751_2251	Down-regulation		F751_2690	Up-regulation		F751_4887	Down-regulation
F751_1137	Up-regulation		F751_2691	Up-regulation		F751_4888	Up-regulation
F751_1138	Up-regulation		F751_0191	Down-regulation		F751_4889	Up-regulation
F751_1144	Up-regulation		F751_6447	Up-regulation		F751_4891	Up-regulation
F751_0351	Up-regulation		F751_2697	Up-regulation		F751_4893	Down-regulation
F751_1147	Down-regulation		F751_2698	Down-regulation		F751_6436	Down-regulation
F751_1148	Down-regulation		F751_2699	Up-regulation		F751_4896	Up-regulation
F751_1149	Up-regulation		F751_2700	Up-regulation		F751_4899	Up-regulation
F751_0352	Down-regulation		F751_2701	Down-regulation		F751_4901	Up-regulation
F751_5852	Up-regulation		F751_2702	Up-regulation		F751_4902	Up-regulation
F751_5854	Down-regulation		F751_0117	Down-regulation		F751_4903	Down-regulation
F751_5856	Down-regulation		F751_0118	Down-regulation		F751_4231	Up-regulation
F751_5857	Down-regulation		F751_2072	Up-regulation		F751_4904	Down-regulation
F751_5861	Up-regulation		F751_2074	Up-regulation		F751_4905	Down-regulation
F751_0353	Down-regulation		F751_6449	Down-regulation		F751_4906	Down-regulation
F751_5862	Up-regulation		F751_2075	Up-regulation		F751_4907	Down-regulation
F751_5863	Up-regulation		F751_2078	Up-regulation		F751_4909	Down-regulation
F751_5864	Down-regulation		F751_2080	Up-regulation		F751_4910	Up-regulation
F751_5866	Down-regulation		F751_2084	Up-regulation		F751_4911	Up-regulation
F751_5867	Down-regulation		F751_6450	Up-regulation		F751_4912	Up-regulation
F751_5868	Up-regulation		F751_2087	Up-regulation		F751_4914	Up-regulation
F751_5869	Down-regulation		F751_2089	Up-regulation		F751_0145	Up-regulation
F751_0355	Down-regulation		F751_2090	Up-regulation		F751_0147	Up-regulation
F751_5882	Down-regulation		F751_2092	Down-regulation		F751_0148	Down-regulation
F751_5889	Up-regulation		F751_2094	Down-regulation		F751_0152	Down-regulation
F751_5890	Up-regulation		F751_2097	Up-regulation		F751_6439	Up-regulation
F751_0356	Up-regulation		F751_2098	Down-regulation		F751_0153	Up-regulation
F751_5893	Down-regulation		F751_2100	Up-regulation		F751_0154	Up-regulation
F751_5898	Down-regulation		F751_2101	Up-regulation		F751_0156	Up-regulation
F751_5899	Down-regulation		F751_2102	Up-regulation		F751_0157	Down-regulation
F751_5900	Up-regulation		F751_2104	Down-regulation		F751_0160	Up-regulation
F751_5903	Down-regulation		F751_2106	Up-regulation		F751_0161	Down-regulation
F751_5904	Down-regulation		F751_2108	Up-regulation		F751_0162	Down-regulation
F751_5905	Down-regulation		F751_6453	Down-regulation		F751_6440	Up-regulation
F751_0093	Down-regulation		F751_2116	Up-regulation		F751_0163	Up-regulation
F751_0095	Up-regulation		F751_2118	Down-regulation		F751_0164	Up-regulation
F751_5696	Up-regulation		F751_2119	Up-regulation		F751_0165	Down-regulation
F751_5699	Up-regulation		F751_2120	Down-regulation		F751_0166	Down-regulation
F751_5700	Up-regulation		F751_2123	Down-regulation		F751_0168	Up-regulation
F751_5701	Up-regulation		F751_6454	Up-regulation		F751_0169	Up-regulation
F751_5702	Up-regulation		F751_2126	Down-regulation		F751_0171	Up-regulation
F751_5704	Down-regulation		F751_2128	Up-regulation		F751_0172	Up-regulation
F751_5705	Down-regulation		F751_2129	Up-regulation		F751_0173	Down-regulation
F751_0038	Up-regulation		F751_2131	Down-regulation		F751_0030	Up-regulation
F751_0039	Up-regulation		F751_2132	Down-regulation		F751_0002	Up-regulation
F751_1260	Up-regulation		F751_2133	Down-regulation		F751_2640	Up-regulation
F751_1261	Down-regulation		F751_2136	Down-regulation		F751_6442	Down-regulation
F751_1263	Down-regulation		F751_2138	Up-regulation		F751_2642	Up-regulation
F751_1264	Down-regulation		F751_2139	Up-regulation		F751_2644	Up-regulation
F751_1267	Down-regulation		F751_2140	Up-regulation		F751_2645	Up-regulation
F751_1270	Down-regulation		F751_2143	Down-regulation		F751_2646	Up-regulation
F751_1275	Up-regulation		F751_6456	Down-regulation		F751_2648	Up-regulation
F751_1277	Up-regulation		F751_2148	Up-regulation		F751_2649	Up-regulation
F751_1278	Down-regulation		F751_2150	Up-regulation		F751_6443	Down-regulation
F751_1281	Down-regulation		F751_2151	Up-regulation		F751_2656	Up-regulation
F751_0362	Down-regulation		F751_2155	Up-regulation		F751_2657	Up-regulation
F751_1282	Down-regulation		F751_2158	Down-regulation		F751_2658	Up-regulation
F751_1285	Down-regulation		F751_2163	Up-regulation		F751_2660	Up-regulation
F751_1288	Down-regulation		F751_2164	Up-regulation		F751_2662	Down-regulation
F751_1291	Up-regulation		F751_2170	Down-regulation		F751_2664	Up-regulation
F751_0363	Up-regulation		F751_2173	Down-regulation		F751_2665	Up-regulation
F751_1294	Up-regulation		F751_2175	Down-regulation		F751_2666	Up-regulation
F751_1295	Up-regulation		F751_2176	Up-regulation		F751_2667	Up-regulation
F751_1296	Down-regulation		F751_2178	Down-regulation		F751_2668	Down-regulation
F751_1297	Up-regulation		F751_2180	Down-regulation		F751_2669	Down-regulation
F751_1300	Up-regulation		F751_2181	Down-regulation		F751_2670	Up-regulation
F751_0364	Up-regulation		F751_2182	Up-regulation		F751_2672	Up-regulation
F751_1302	Down-regulation		F751_2183	Up-regulation		F751_2673	Up-regulation
F751_1303	Down-regulation		F751_2191	Up-regulation		F751_2675	Up-regulation
F751_1304	Down-regulation		F751_2193	Up-regulation		F751_2676	Down-regulation
F751_1307	Up-regulation		F751_2194	Up-regulation		F751_2677	Up-regulation
F751_1309	Up-regulation		F751_6461	Up-regulation		F751_2679	Down-regulation
F751_1311	Up-regulation		F751_2197	Down-regulation		F751_2680	Down-regulation
F751_1312	Up-regulation		F751_2198	Up-regulation		F751_6446	Down-regulation
F751_1313	Up-regulation		F751_2202	Up-regulation		F751_2683	Down-regulation
F751_1315	Down-regulation		F751_2205	Up-regulation		F751_2684	Down-regulation
F751_1318	Down-regulation		F751_2208	Up-regulation		F751_2685	Up-regulation
F751_1320	Up-regulation		F751_2209	Up-regulation		F751_2686	Up-regulation
F751_1324	Up-regulation		F751_2210	Up-regulation		F751_2687	Down-regulation
F751_1325	Down-regulation		F751_6463	Down-regulation		F751_2689	Up-regulation
F751_1326	Down-regulation		F751_2216	Up-regulation		F751_2690	Up-regulation
F751_4427	Up-regulation		F751_2217	Up-regulation		F751_2691	Up-regulation
F751_4431	Down-regulation		F751_2218	Up-regulation		F751_0191	Down-regulation
F751_4436	Down-regulation		F751_2221	Up-regulation		F751_6447	Up-regulation
F751_4440	Up-regulation		F751_2223	Down-regulation		F751_2697	Up-regulation
F751_4441	Down-regulation		F751_2224	Down-regulation		F751_2698	Down-regulation
F751_4443	Down-regulation		F751_6464	Up-regulation		F751_2699	Up-regulation
F751_4446	Up-regulation		F751_2226	Down-regulation		F751_2702	Up-regulation
F751_4448	Down-regulation		F751_2227	Up-regulation		F751_0118	Down-regulation
F751_4449	Down-regulation		F751_2228	Down-regulation		F751_0119	Up-regulation
F751_4454	Down-regulation		F751_2229	Up-regulation		F751_2074	Up-regulation
F751_4458	Up-regulation		F751_2231	Down-regulation		F751_6449	Down-regulation
F751_0370	Down-regulation		F751_2233	Up-regulation		F751_2075	Up-regulation
F751_4461	Up-regulation		F751_2234	Up-regulation		F751_2077	Up-regulation
F751_4462	Down-regulation		F751_6465	Down-regulation		F751_2080	Up-regulation
F751_4464	Up-regulation		F751_2235	Down-regulation		F751_2083	Up-regulation
F751_4466	Down-regulation		F751_2237	Up-regulation		F751_6450	Up-regulation
F751_4473	Down-regulation		F751_2238	Up-regulation		F751_2089	Up-regulation
F751_4477	Up-regulation		F751_6612	Up-regulation		F751_2092	Down-regulation
F751_4478	Up-regulation		F751_6613	Up-regulation		F751_2094	Down-regulation
F751_0372	Up-regulation		F751_6614	Down-regulation		F751_2099	Up-regulation
F751_4480	Down-regulation		F751_6615	Up-regulation		F751_2100	Up-regulation
F751_4486	Up-regulation		F751_6616	Down-regulation		F751_2101	Up-regulation
F751_4491	Up-regulation		F751_6617	Down-regulation		F751_2102	Up-regulation
F751_4492	Down-regulation		F751_6622	Down-regulation		F751_2103	Down-regulation
F751_4494	Down-regulation		F751_4234	Down-regulation		F751_2104	Down-regulation
F751_4496	Down-regulation		F751_6467	Down-regulation		F751_2106	Up-regulation
F751_4499	Down-regulation		F751_6625	Down-regulation		F751_2108	Up-regulation
F751_4500	Down-regulation		F751_6627	Down-regulation		F751_6453	Down-regulation
F751_4501	Down-regulation		F751_6629	Up-regulation		F751_2115	Down-regulation
F751_4502	Down-regulation		F751_6630	Up-regulation		F751_2119	Up-regulation
F751_4503	Down-regulation		F751_6633	Down-regulation		F751_2120	Down-regulation
F751_4504	Down-regulation		F751_6635	Up-regulation		F751_2123	Down-regulation
F751_4508	Down-regulation		F751_6643	Up-regulation		F751_6454	Up-regulation
F751_4240	Down-regulation		F751_6644	Up-regulation		F751_2126	Down-regulation
F751_4509	Up-regulation		F751_6469	Down-regulation		F751_2127	Down-regulation
F751_4515	Down-regulation		F751_6645	Down-regulation		F751_2128	Up-regulation
F751_4525	Down-regulation		F751_6646	Down-regulation		F751_2132	Down-regulation
F751_4527	Up-regulation		F751_6647	Down-regulation		F751_2133	Down-regulation
F751_4531	Up-regulation		F751_6648	Up-regulation		F751_2136	Down-regulation
F751_4534	Down-regulation		F751_6651	Up-regulation		F751_2137	Up-regulation
F751_4536	Up-regulation		F751_6653	Down-regulation		F751_2138	Up-regulation
F751_4537	Up-regulation		F751_6654	Up-regulation		F751_2139	Up-regulation
F751_4538	Down-regulation		F751_6656	Down-regulation		F751_2140	Up-regulation
F751_0378	Down-regulation		F751_6658	Up-regulation		F751_2143	Down-regulation
F751_4542	Up-regulation		F751_6662	Down-regulation		F751_2148	Up-regulation
F751_4544	Down-regulation		F751_6663	Up-regulation		F751_2149	Down-regulation
F751_4546	Down-regulation		F751_6665	Up-regulation		F751_2150	Up-regulation
F751_0379	Up-regulation		F751_6666	Down-regulation		F751_2151	Up-regulation
F751_4549	Up-regulation		F751_6667	Down-regulation		F751_2152	Up-regulation
F751_0079	Down-regulation		F751_6668	Down-regulation		F751_2153	Up-regulation
F751_4561	Up-regulation		F751_6669	Down-regulation		F751_6457	Up-regulation
F751_4562	Up-regulation		F751_6671	Up-regulation		F751_2155	Up-regulation
F751_4563	Down-regulation		F751_6673	Up-regulation		F751_2158	Down-regulation
F751_4564	Down-regulation		F751_6676	Up-regulation		F751_2163	Up-regulation
F751_4566	Down-regulation		F751_6677	Up-regulation		F751_2173	Down-regulation
F751_4568	Up-regulation		F751_6678	Up-regulation		F751_2174	Down-regulation
F751_4569	Up-regulation		F751_6681	Up-regulation		F751_2175	Down-regulation
F751_4571	Down-regulation		F751_0042	Up-regulation		F751_2176	Up-regulation
F751_4573	Up-regulation		F751_0321	Up-regulation		F751_2178	Down-regulation
F751_4575	Down-regulation		F751_2705	Up-regulation		F751_2180	Down-regulation
F751_4579	Up-regulation		F751_2706	Up-regulation		F751_2181	Down-regulation
F751_4583	Up-regulation		F751_2708	Down-regulation		F751_2183	Up-regulation
F751_4585	Down-regulation		F751_2709	Up-regulation		F751_2188	Up-regulation
F751_4586	Up-regulation		F751_2718	Up-regulation		F751_2189	Down-regulation
F751_4590	Up-regulation		F751_2719	Up-regulation		F751_2193	Up-regulation
F751_4591	Down-regulation		F751_2720	Down-regulation		F751_2194	Up-regulation
F751_4595	Down-regulation		F751_0323	Up-regulation		F751_2197	Down-regulation
F751_4596	Up-regulation		F751_0184	Up-regulation		F751_2202	Up-regulation
F751_4597	Up-regulation		F751_0614	Down-regulation		F751_6462	Down-regulation
F751_4601	Up-regulation		F751_0615	Up-regulation		F751_2205	Up-regulation
F751_4603	Down-regulation		F751_0616	Up-regulation		F751_2206	Up-regulation
F751_4605	Down-regulation		F751_0617	Up-regulation		F751_2207	Down-regulation
F751_4606	Up-regulation		F751_0619	Down-regulation		F751_2208	Up-regulation
F751_4608	Down-regulation		F751_0620	Down-regulation		F751_2209	Up-regulation
F751_4611	Up-regulation		F751_0621	Down-regulation		F751_2210	Up-regulation
F751_4612	Up-regulation		F751_0622	Down-regulation		F751_2212	Down-regulation
F751_4613	Up-regulation		F751_0624	Up-regulation		F751_6463	Down-regulation
F751_4614	Up-regulation		F751_0625	Down-regulation		F751_2216	Up-regulation
F751_4615	Down-regulation		F751_0626	Up-regulation		F751_2218	Up-regulation
F751_4616	Down-regulation		F751_0627	Down-regulation		F751_2219	Up-regulation
F751_4617	Up-regulation		F751_0628	Up-regulation		F751_2221	Up-regulation
F751_4618	Up-regulation		F751_4235	Down-regulation		F751_2223	Down-regulation
F751_0409	Up-regulation		F751_0325	Down-regulation		F751_2224	Down-regulation
F751_4622	Up-regulation		F751_0068	Up-regulation		F751_2225	Down-regulation
F751_4623	Down-regulation		F751_0069	Down-regulation		F751_2226	Down-regulation
F751_4624	Up-regulation		F751_0694	Up-regulation		F751_2228	Down-regulation
F751_4625	Up-regulation		F751_0695	Up-regulation		F751_2229	Up-regulation
F751_4627	Up-regulation		F751_0698	Down-regulation		F751_2231	Down-regulation
F751_4628	Down-regulation		F751_0700	Up-regulation		F751_2233	Up-regulation
F751_0410	Up-regulation		F751_0703	Up-regulation		F751_2234	Up-regulation
F751_4629	Down-regulation		F751_0704	Down-regulation		F751_6465	Down-regulation
F751_4631	Down-regulation		F751_0707	Up-regulation		F751_2235	Down-regulation
F751_4633	Down-regulation		F751_0708	Up-regulation		F751_2237	Up-regulation
F751_4634	Down-regulation		F751_0709	Up-regulation		F751_2238	Up-regulation
F751_4638	Up-regulation		F751_0327	Down-regulation		F751_2239	Up-regulation
F751_0411	Down-regulation		F751_0712	Down-regulation		F751_2241	Up-regulation
F751_4639	Down-regulation		F751_0713	Up-regulation		F751_6612	Up-regulation
F751_0258	Up-regulation		F751_0714	Up-regulation		F751_6613	Up-regulation
F751_0260	Up-regulation		F751_0717	Up-regulation		F751_6614	Down-regulation
F751_0264	Down-regulation		F751_0719	Down-regulation		F751_6466	Up-regulation
F751_1155	Down-regulation		F751_0720	Down-regulation		F751_6615	Up-regulation
F751_0412	Down-regulation		F751_0722	Up-regulation		F751_6616	Down-regulation
F751_1156	Up-regulation		F751_0723	Up-regulation		F751_6618	Down-regulation
F751_1158	Up-regulation		F751_0725	Down-regulation		F751_4234	Down-regulation
F751_1160	Up-regulation		F751_0726	Up-regulation		F751_6625	Down-regulation
F751_1161	Down-regulation		F751_0731	Up-regulation		F751_6629	Up-regulation
F751_1162	Down-regulation		F751_0733	Down-regulation		F751_6630	Up-regulation
F751_1163	Up-regulation		F751_0734	Down-regulation		F751_6633	Down-regulation
F751_1164	Down-regulation		F751_0735	Down-regulation		F751_6637	Up-regulation
F751_1165	Down-regulation		F751_0737	Up-regulation		F751_6641	Up-regulation
F751_1166	Up-regulation		F751_0330	Up-regulation		F751_6642	Down-regulation
F751_1171	Up-regulation		F751_0740	Up-regulation		F751_6644	Up-regulation
F751_1173	Down-regulation		F751_0741	Down-regulation		F751_6469	Down-regulation
F751_1174	Up-regulation		F751_0743	Down-regulation		F751_6645	Down-regulation
F751_1175	Up-regulation		F751_0744	Down-regulation		F751_6646	Down-regulation
F751_1176	Up-regulation		F751_0746	Up-regulation		F751_6647	Down-regulation
F751_1178	Up-regulation		F751_0747	Up-regulation		F751_6648	Up-regulation
F751_1179	Up-regulation		F751_0749	Down-regulation		F751_6650	Up-regulation
F751_1180	Up-regulation		F751_0750	Up-regulation		F751_6654	Up-regulation
F751_1186	Up-regulation		F751_0751	Up-regulation		F751_6470	Up-regulation
F751_1188	Up-regulation		F751_0754	Up-regulation		F751_6656	Down-regulation
F751_1193	Up-regulation		F751_0757	Down-regulation		F751_6659	Down-regulation
F751_1195	Up-regulation		F751_0758	Down-regulation		F751_6660	Up-regulation
F751_0416	Up-regulation		F751_0759	Down-regulation		F751_6661	Up-regulation
F751_1201	Up-regulation		F751_0332	Up-regulation		F751_6662	Down-regulation
F751_1204	Down-regulation		F751_0764	Up-regulation		F751_0180	Up-regulation
F751_1205	Down-regulation		F751_0333	Down-regulation		F751_6666	Down-regulation
F751_0417	Up-regulation		F751_0770	Down-regulation		F751_6667	Down-regulation
F751_1206	Up-regulation		F751_0771	Up-regulation		F751_6668	Down-regulation
F751_1207	Up-regulation		F751_0772	Down-regulation		F751_6669	Down-regulation
F751_1209	Up-regulation		F751_0773	Up-regulation		F751_6671	Up-regulation
F751_1211	Down-regulation		F751_0775	Down-regulation		F751_6676	Up-regulation
F751_1213	Down-regulation		F751_0777	Up-regulation		F751_6678	Up-regulation
F751_1214	Down-regulation		F751_0779	Up-regulation		F751_6679	Up-regulation
F751_0418	Up-regulation		F751_3676	Up-regulation		F751_6682	Down-regulation
F751_1216	Down-regulation		F751_3677	Up-regulation		F751_0042	Up-regulation
F751_1218	Up-regulation		F751_3678	Up-regulation		F751_0321	Up-regulation
F751_1221	Down-regulation		F751_3679	Down-regulation		F751_2703	Up-regulation
F751_1223	Down-regulation		F751_3681	Down-regulation		F751_2704	Up-regulation
F751_1224	Down-regulation		F751_4917	Up-regulation		F751_2705	Up-regulation
F751_1227	Down-regulation		F751_4236	Down-regulation		F751_2707	Up-regulation
F751_1230	Down-regulation		F751_4924	Down-regulation		F751_2708	Down-regulation
F751_1232	Up-regulation		F751_4925	Down-regulation		F751_2709	Up-regulation
F751_1234	Down-regulation		F751_4926	Up-regulation		F751_2717	Down-regulation
F751_1235	Down-regulation		F751_4928	Down-regulation		F751_2718	Up-regulation
F751_1238	Down-regulation		F751_0336	Down-regulation		F751_2719	Up-regulation
F751_1240	Up-regulation		F751_4929	Down-regulation		F751_2720	Down-regulation
F751_0421	Up-regulation		F751_4930	Up-regulation		F751_2721	Up-regulation
F751_0108	Up-regulation		F751_4931	Up-regulation		F751_0323	Up-regulation
F751_0109	Up-regulation		F751_4932	Down-regulation		F751_0184	Up-regulation
F751_0003	Up-regulation		F751_4936	Down-regulation		F751_0614	Down-regulation
F751_6049	Down-regulation		F751_4937	Down-regulation		F751_0615	Up-regulation
F751_6050	Up-regulation		F751_4938	Up-regulation		F751_0616	Up-regulation
F751_6052	Up-regulation		F751_0337	Up-regulation		F751_0617	Up-regulation
F751_6053	Up-regulation		F751_4940	Down-regulation		F751_0619	Up-regulation
F751_6055	Down-regulation		F751_4941	Down-regulation		F751_0620	Down-regulation
F751_6059	Down-regulation		F751_4942	Down-regulation		F751_0621	Down-regulation
F751_6060	Down-regulation		F751_4944	Down-regulation		F751_0324	Down-regulation
F751_6061	Up-regulation		F751_4947	Down-regulation		F751_0622	Down-regulation
F751_6063	Down-regulation		F751_0338	Up-regulation		F751_0624	Up-regulation
F751_6064	Up-regulation		F751_4953	Up-regulation		F751_0625	Down-regulation
F751_6069	Up-regulation		F751_4954	Down-regulation		F751_0626	Up-regulation
F751_0424	Up-regulation		F751_4955	Down-regulation		F751_0627	Down-regulation
F751_6070	Up-regulation		F751_4956	Up-regulation		F751_0628	Up-regulation
F751_6079	Down-regulation		F751_4958	Up-regulation		F751_0629	Down-regulation
F751_0425	Up-regulation		F751_0339	Up-regulation		F751_0001	Up-regulation
F751_6080	Down-regulation		F751_4960	Up-regulation		F751_4235	Down-regulation
F751_6084	Up-regulation		F751_4962	Up-regulation		F751_0325	Down-regulation
F751_6086	Up-regulation		F751_4963	Down-regulation		F751_0069	Down-regulation
F751_6089	Down-regulation		F751_4964	Down-regulation		F751_0694	Up-regulation
F751_0426	Down-regulation		F751_4965	Down-regulation		F751_0695	Up-regulation
F751_5375	Up-regulation		F751_4973	Up-regulation		F751_0697	Down-regulation
F751_5376	Down-regulation		F751_4974	Down-regulation		F751_0698	Down-regulation
F751_5377	Up-regulation		F751_4975	Down-regulation		F751_0326	Up-regulation
F751_5378	Up-regulation		F751_4977	Down-regulation		F751_0700	Up-regulation
F751_5379	Up-regulation		F751_4979	Up-regulation		F751_0703	Up-regulation
F751_5381	Down-regulation		F751_4980	Down-regulation		F751_0704	Down-regulation
F751_5383	Up-regulation		F751_4981	Up-regulation		F751_0707	Up-regulation
F751_0428	Up-regulation		F751_4982	Up-regulation		F751_0327	Down-regulation
F751_5385	Down-regulation		F751_4984	Up-regulation		F751_0711	Up-regulation
F751_5387	Down-regulation		F751_4985	Up-regulation		F751_0712	Down-regulation
F751_5390	Up-regulation		F751_4987	Up-regulation		F751_0718	Up-regulation
F751_5391	Up-regulation		F751_0342	Down-regulation		F751_0719	Down-regulation
F751_0088	Down-regulation		F751_0097	Down-regulation		F751_0328	Up-regulation
F751_0429	Up-regulation		F751_0098	Down-regulation		F751_0720	Down-regulation
F751_0089	Down-regulation		F751_0099	Down-regulation		F751_0722	Up-regulation
F751_4118	Down-regulation		F751_0100	Up-regulation		F751_0726	Up-regulation
F751_4125	Up-regulation		F751_0101	Up-regulation		F751_0731	Up-regulation
F751_4126	Down-regulation		F751_0102	Down-regulation		F751_0732	Up-regulation
F751_4129	Down-regulation		F751_0103	Down-regulation		F751_0733	Down-regulation
F751_4130	Up-regulation		F751_0104	Down-regulation		F751_0734	Down-regulation
F751_0431	Up-regulation		F751_2015	Up-regulation		F751_0735	Down-regulation
F751_4133	Down-regulation		F751_2017	Up-regulation		F751_0737	Up-regulation
F751_4134	Down-regulation		F751_2018	Down-regulation		F751_0740	Up-regulation
F751_4137	Up-regulation		F751_2020	Up-regulation		F751_0741	Down-regulation
F751_4139	Up-regulation		F751_2021	Up-regulation		F751_0743	Down-regulation
F751_4142	Up-regulation		F751_2022	Up-regulation		F751_0744	Down-regulation
F751_4143	Down-regulation		F751_2024	Down-regulation		F751_0746	Up-regulation
F751_4144	Down-regulation		F751_0344	Up-regulation		F751_0747	Up-regulation
F751_4145	Down-regulation		F751_2026	Up-regulation		F751_0749	Down-regulation
F751_4146	Up-regulation		F751_2027	Up-regulation		F751_0751	Up-regulation
F751_4147	Up-regulation		F751_2032	Down-regulation		F751_0752	Down-regulation
F751_4148	Up-regulation		F751_2033	Up-regulation		F751_0757	Down-regulation
F751_4150	Down-regulation		F751_2035	Up-regulation		F751_0758	Down-regulation
F751_4151	Down-regulation		F751_4237	Up-regulation		F751_0332	Up-regulation
F751_4152	Up-regulation		F751_2037	Up-regulation		F751_0762	Down-regulation
F751_4154	Up-regulation		F751_2038	Down-regulation		F751_0764	Up-regulation
F751_0250	Down-regulation		F751_2041	Up-regulation		F751_0768	Up-regulation
F751_0251	Up-regulation		F751_2043	Down-regulation		F751_0769	Up-regulation
F751_0434	Down-regulation		F751_2047	Up-regulation		F751_0333	Down-regulation
F751_0844	Up-regulation		F751_2048	Up-regulation		F751_0770	Down-regulation
F751_0845	Up-regulation		F751_2049	Down-regulation		F751_0771	Up-regulation
F751_0850	Up-regulation		F751_2053	Down-regulation		F751_0772	Down-regulation
F751_0851	Up-regulation		F751_2054	Up-regulation		F751_0773	Up-regulation
F751_0855	Down-regulation		F751_2056	Down-regulation		F751_0774	Down-regulation
F751_6584	Up-regulation		F751_2057	Down-regulation		F751_0775	Down-regulation
F751_6588	Up-regulation		F751_2058	Up-regulation		F751_0777	Up-regulation
F751_6591	Down-regulation		F751_2059	Down-regulation		F751_0779	Up-regulation
F751_6593	Up-regulation		F751_2061	Up-regulation		F751_3676	Up-regulation
F751_6595	Down-regulation		F751_2062	Up-regulation		F751_3677	Up-regulation
F751_4244	Down-regulation		F751_2063	Down-regulation		F751_3679	Down-regulation
F751_0438	Down-regulation		F751_2068	Up-regulation		F751_3680	Down-regulation
F751_6605	Down-regulation		F751_2069	Down-regulation		F751_3681	Down-regulation
F751_6606	Up-regulation		F751_2071	Up-regulation		F751_4918	Up-regulation
F751_6607	Up-regulation		F751_2242	Down-regulation		F751_4236	Down-regulation
F751_0185	Up-regulation		F751_2243	Down-regulation		F751_4923	Down-regulation
F751_5595	Up-regulation		F751_2244	Up-regulation		F751_4924	Down-regulation
F751_5597	Down-regulation		F751_2245	Up-regulation		F751_4925	Down-regulation
F751_5599	Down-regulation		F751_2246	Up-regulation		F751_4926	Up-regulation
F751_5601	Up-regulation		F751_2248	Down-regulation		F751_4927	Down-regulation
F751_5603	Down-regulation		F751_2249	Down-regulation		F751_4928	Down-regulation
F751_5604	Up-regulation		F751_2250	Down-regulation		F751_0336	Down-regulation
F751_5610	Up-regulation		F751_2251	Down-regulation		F751_4930	Up-regulation
F751_5615	Down-regulation		F751_2252	Down-regulation		F751_4931	Up-regulation
F751_5617	Up-regulation		F751_2253	Down-regulation		F751_4935	Down-regulation
F751_5621	Down-regulation		F751_0350	Down-regulation		F751_4936	Down-regulation
F751_5622	Down-regulation		F751_1138	Up-regulation		F751_4937	Down-regulation
F751_5623	Up-regulation		F751_1139	Up-regulation		F751_4938	Up-regulation
F751_5624	Up-regulation		F751_1142	Up-regulation		F751_0337	Up-regulation
F751_5626	Up-regulation		F751_1145	Up-regulation		F751_4939	Down-regulation
F751_5628	Up-regulation		F751_0351	Up-regulation		F751_4941	Down-regulation
F751_5631	Up-regulation		F751_1146	Down-regulation		F751_4944	Down-regulation
F751_5632	Up-regulation		F751_1147	Down-regulation		F751_4947	Down-regulation
F751_0443	Up-regulation		F751_1148	Down-regulation		F751_0338	Up-regulation
F751_5634	Down-regulation		F751_1149	Up-regulation		F751_4953	Up-regulation
F751_5635	Up-regulation		F751_1151	Down-regulation		F751_4954	Down-regulation
F751_5639	Up-regulation		F751_1152	Down-regulation		F751_4955	Down-regulation
F751_5641	Up-regulation		F751_1153	Up-regulation		F751_4956	Up-regulation
F751_0444	Down-regulation		F751_0352	Down-regulation		F751_4958	Up-regulation
F751_5644	Down-regulation		F751_5852	Up-regulation		F751_0339	Up-regulation
F751_5647	Down-regulation		F751_5854	Down-regulation		F751_4960	Up-regulation
F751_5648	Up-regulation		F751_5855	Up-regulation		F751_4961	Down-regulation
F751_5651	Up-regulation		F751_5856	Down-regulation		F751_4964	Down-regulation
F751_0445	Up-regulation		F751_5860	Down-regulation		F751_4973	Up-regulation
F751_5653	Up-regulation		F751_5861	Up-regulation		F751_4975	Down-regulation
F751_5654	Up-regulation		F751_0353	Down-regulation		F751_4979	Up-regulation
F751_5655	Up-regulation		F751_5862	Up-regulation		F751_4980	Down-regulation
F751_5658	Up-regulation		F751_5863	Up-regulation		F751_4981	Up-regulation
F751_5659	Up-regulation		F751_5866	Down-regulation		F751_4982	Up-regulation
F751_5660	Down-regulation		F751_5867	Down-regulation		F751_4984	Up-regulation
F751_5664	Down-regulation		F751_5868	Up-regulation		F751_4985	Up-regulation
F751_5667	Down-regulation		F751_5869	Down-regulation		F751_4987	Up-regulation
F751_5670	Up-regulation		F751_5870	Up-regulation		F751_4988	Up-regulation
F751_0812	Down-regulation		F751_5871	Down-regulation		F751_0097	Down-regulation
F751_5673	Up-regulation		F751_5876	Down-regulation		F751_0099	Down-regulation
F751_5674	Up-regulation		F751_5877	Down-regulation		F751_0100	Up-regulation
F751_5675	Up-regulation		F751_4238	Down-regulation		F751_0101	Up-regulation
F751_5678	Up-regulation		F751_0355	Down-regulation		F751_0102	Down-regulation
F751_5683	Up-regulation		F751_5882	Down-regulation		F751_0103	Down-regulation
F751_5687	Down-regulation		F751_5883	Up-regulation		F751_0104	Down-regulation
F751_5688	Down-regulation		F751_5884	Up-regulation		F751_2014	Up-regulation
F751_5689	Down-regulation		F751_5886	Up-regulation		F751_2015	Up-regulation
F751_0814	Up-regulation		F751_5894	Up-regulation		F751_0343	Up-regulation
F751_2722	Up-regulation		F751_5896	Up-regulation		F751_2018	Down-regulation
F751_2723	Up-regulation		F751_5899	Down-regulation		F751_2020	Up-regulation
F751_2724	Down-regulation		F751_5900	Up-regulation		F751_2021	Up-regulation
F751_2727	Up-regulation		F751_0357	Up-regulation		F751_2022	Up-regulation
F751_2731	Down-regulation		F751_5903	Down-regulation		F751_2024	Down-regulation
F751_2734	Up-regulation		F751_5904	Down-regulation		F751_0344	Up-regulation
F751_2738	Down-regulation		F751_5905	Down-regulation		F751_2027	Up-regulation
[truncated: 1,580 more rows]
