# Supplementary material for: Systems biology approach identifies functional modules and regulatory hubs related to secondary metabolites accumulation after transition from autotrophic to heterotrophic growth condition in microalgae
Source: PLoS One. 2020 Feb 21;15(2):e0225677. doi: 10.1371/journal.pone.0225677 (PMC7035001; doi:10.1371/journal.pone.0225677)
Supplement: S2 Table — (XLSX) [file pone.0225677.s003.xlsx]

## Sheet: Sheet1
S2 Table. Significant enriched Pathways in different phases after transition to heterotrophics growth condition
PR Phase										TR phase											LG phases
Up -regulated					Down-regulated					Up-regulated					Down-regulated						UP-regulated					Down-regulated
pathways	observed gene count	false discovery rate	matching proteins in your network (labels)		Pathways	observed gene count	false discovery rate	matching proteins in your network (labels)		term description	observed gene count	false discovery rate	matching proteins in your network (labels)		Pathways	observed gene count	false discovery rate	matching proteins in your network (labels)			term description	observed gene count	false discovery rate	matching proteins in your network (labels)		Pathways	observed gene count	false discovery rate	matching proteins in your network (labels)
Metabolic pathways	206	3.14e-46	ACH1,ACP1,ADK2,ADK6,AGK1,AGS1,AGT2,AGT3,AHD1,AIH2,AMD1,AMX1,AMYA2,ANS1,APK1,ARG7,ARG9,AST3,ATP15,ATP4,ATP5,ATPvA1,ATPvA2,ATPvB,ATPvC,ATPvD1,ATPvD2,ATPvE,ATPvF,ATPvG,ATPvH,ATPvL1,BCA2,BCC1,BIOA,BIOF,BPL1,CDD1,CDO1,CIS1,CIS2,CMPL1,CNX2,COQ2,COX10,CPA1,CPLD4,CYC1,DAL1,DGD1,DLA1,DLA2,DLA3,DLD2,DPE1,ECT1,EDO96259,EDO96631,EDO97049,EDO97343,EDO97454,EDO97703,EDO97733,EDO98474,EDO98552,EDO98654,EDO98751…		Metabolic pathways	122	8.37e-26	AAT1,ACS1,AEP1,ALD1,ATP1B,ATPC,ATPG,ATS1,CAO,CDI1,CHLD,CHLG,CHLH1,CNX1B,CNX3,COQ5C,CPLD3,CYP97A5,DAK1,DCA1,DHQS,DPA1,DPR1,DPS1,DVR1,DXS1,EDO96439,EDO96581,EDO96794,EDO96800,EDO97396,EDO98078,EDO98337,EDO98592,EDO98712,EDO98796,EDO98928,EDP00538,EDP01208,EDP01280,EDP01282,EDP01610,EDP02300,EDP03120,EDP03125,EDP03568,EDP03742,EDP04272,EDP04291,EDP04387,EDP04389,EDP05055,EDP05263,EDP05282,EDP05401,E…		Metabolic pathways	195	2.96e-44	ACH1,AGK1,AGL1,AGS1,AGT2,AGT3,AIH2,AMD1,AMX1,AMYA2,ANS1,ARG7,ASSD1,AST3,ATP15,ATP3,ATP4,ATP5,ATPvA1,ATPvA2,ATPvB,ATPvC,ATPvD1,ATPvD2,ATPvE,ATPvG,ATPvH,ATPvL1,BCA2,BCC1,BIOA,BIOF,BPL1,CDD1,CDO1,CIS1,CMPL1,CNX2,COX10,COX15,CPA1,CPLD4,CYC,CYC1,DAL1,DGD1,DLA1,DLA2,DLA3,DLD2,DPE1,ECT1,EDO96259,EDO96615,EDO96631,EDO97049,EDO97343,EDO97703,EDO97733,EDO98474,EDO98552,EDO98751,EDO98815,EDO98989,EDO99099,E…		Metabolic pathways	204	3.84e-44	AAD1,AAT1,ACLB1,ACS1,ADK3,ADK4,AEP1,AHD1,ALD1,ALSL1,ALSS1,AST1,ATO1,ATP1B,ATPC,ATPG,ATS1,CAO,CHLD,CHLG,CHLH1,CHLH2,CHLM,CIS2,CNX1B,COQ5C,CPLD3,CPLD45,CPX1,CTH1|CTH1B,CYP97A5,DAE1,DAK1,DCA1,DDC1,DHQS,DPA1,DPS1,DVR1,DXS1,ECT1,EDO96439,EDO96581,EDO96794,EDO96800,EDO97359,EDO97396,EDO97893,EDO98243,EDO98337,EDO98589,EDO98592,EDO98609,EDO98712,EDO98796,EDO98833,EDO98928,EDO99603,EDO99801,EDP01208,EDP0…			Metabolic pathways	185	2.73e-41	ACH1,ADK2,AGS1,AGT3,AIH2,AMD1,AMX1,AMYA2,ANS1,ARG7,ASK1,AST3,ATP4,ATPvA1,ATPvA2,ATPvB,ATPvC,ATPvD1,ATPvD2,ATPvG,ATPvH,ATPvL1,BCA2,BCC1,BIOA,BIOF,BPL1,CDD1,CIS1,CMPL1,CNX2,COX10,COX15,CPA1,CPLD4,DAL1,DGD1,DLA1,DLA2,DLA3,DLD2,DPD1,DPE1,EDO96259,EDO96631,EDO96986,EDO97049,EDO97343,EDO97703,EDO97733,EDO98474,EDO98628,EDO98751,EDO98815,EDO98989,EDO99099,EDP00153,EDP00922,EDP00978,EDP01262,EDP01277,EDP…		Metabolic pathways	150	3.34e-32	AAT1,ACLA1,ACS1,ADK4,ALD1,ATO1,ATP1B,ATPC,ATPG,CAO,CHLD,CHLG,CHLH2,CHLM,CIS2,CNX1B,CNX3,COQ5C,CPI1,CPLD3,CPLD45,CPX1,CTH1|CTH1B,CYP97A5,DPA1,DVR1,DXS1,EDO96439,EDO96581,EDO96794,EDO96800,EDO97359,EDO97396,EDO97598,EDO98078,EDO98337,EDO98589,EDO98592,EDO98609,EDO98712,EDO98796,EDO98833,EDO98928,EDO99603,EDO99801,EDP01208,EDP01280,EDP01282,EDP01610,EDP02990,EDP03120,EDP03151,EDP03568,EDP03638,EDP03…
Biosynthesis of secondary metabolites	96	3.71e-22	ACH1,ADK6,AGG3,AGK1,AGS1,AGT2,AHD1,AMX1,ANS1,ARG7,ARG9,AST3,BCA2,BCC1,CIS1,CIS2,COQ2,COX10,CPLD4,DLA1,DLA2,DLA3,DLD2,EDO97049,EDO97454,EDO98654,EDO98751,EDP01497,EDP02981,EDP03596,EDP03655,EDP03795,EDP03922,EDP04389,EDP04893,EDP05064,EDP06442,EDP08276,EDP08798,EDP09384,EDP09588,FBA1,GAPC,GLD1,GND1a,GSN1,GTS1,IDH2,ISA1,ISA2,ISA3,LCI8,MDH1,MDH4,METC,METH1,METH2,NTD5,NYC1,OASTL2,OGD1,OGD2,OTC1,PANC,…		Biosynthesis of secondary metabolites	72	3.39e-21	AAT1,ACS1,AEP1,CAO,CAT1,CDI1,CHLD,CHLG,CHLH1,COQ5C,CYP97A5,DHQS,DPA1,DPR1,DPS1,DVR1,DXS1,EDO96439,EDO98592,EDO98796,EDP00465,EDP00538,EDP01208,EDP01282,EDP02300,EDP03742,EDP04291,EDP04389,EDP05263,EDP05401,EDP06129,EDP08660,EDP08684,EDP09793,EDP09986,FBA3,FBP1,FDH1,GCSL,GCSP,GCST,GGPS,GSA,GTS2,HEMA,HMOX1,HPR1,KDG1,LCYE,LEU2,MAS1,MEN2,PCT2,PDC3,PDH1a,PDS1,PGK1,PGM1a,PGP1,POR,PRT1,SGA1a,SHKD1,SHKG1…		Biosynthesis of secondary metabolites	92	8.16e-22	ACH1,AGG3,AGK1,AGS1,AGT2,AMX1,ANS1,ARG7,ASSD1,AST3,BCA2,BCC1,CIS1,COX10,COX15,CPLD4,DLA1,DLA2,DLA3,DLD2,EDO97049,EDO98751,EDO99099,EDP00922,EDP01497,EDP02047,EDP02939,EDP02981,EDP03596,EDP03655,EDP03795,EDP04893,EDP05515,EDP05844,EDP06442,EDP08276,EDP08798,EDP09384,EDP09588,GAPC,GLD1,GND1a,GPD1,GSN1,GTS1,HDH1,HSK1,IDH2,IDI1,ISA1,ISA2,ISA3,LCI8,MDH1,MDH4,METC,METH2,NTD5,NYC1,OASTL2,OGD2,OTC1,PCK1b…		Biosynthesis of secondary metabolites	123	5.8e-37	AAD1,AAT1,ACLB1,ACS1,ADK3,ADK4,AEP1,AHD1,ALSL1,ALSS1,AST1,ATO1,CAO,CAT1,CGL61,CHLD,CHLG,CHLH1,CHLH2,CHLM,CIS2,COQ5C,CPX1,CTH1|CTH1B,CYP97A5,DAE1,DDC1,DHQS,DPA1,DPS1,DVR1,DXS1,EDO96439,EDO97893,EDO98592,EDO98609,EDO98796,EDO98833,EDO99055,EDO99801,EDP01208,EDP01282,EDP01869,EDP02300,EDP02990,EDP03334,EDP03434,EDP03742,EDP04291,EDP04389,EDP04443,EDP04893,EDP05263,EDP05401,EDP05431,EDP06735,EDP08660…			Biosynthesis of secondary metabolites	90	7.16e-22	ACH1,AGS1,AMX1,ANS1,ARG7,ASK1,AST3,BCA2,BCC1,CIS1,COX10,COX15,CPLD4,DLA1,DLA2,DLA3,DLD2,DPD1,EDO97049,EDO98628,EDO98751,EDO99099,EDP00922,EDP01497,EDP02981,EDP03596,EDP03655,EDP05064,EDP05844,EDP06442,EDP08276,EDP08798,EDP09384,FBA1,GAPC,GLD1,GND1a,GPD1,GPM1a,GSN1,GTS1,HDH1,HEM15,HIS7,IDH2,ISA1,ISA2,ISA3,LCI8,MDH1,MDH3,MDH4,METC,METH1,NTD5,OASTL2,OGD1,OTC1,PANC,PCK1b,PCT1,PDC1,PDH1a,PDH2,PFK1,PFK…		Biosynthesis of secondary metabolites	82	2.86e-22	AAT1,ACLA1,ACS1,ADK4,ATO1,CAO,CGL61,CHLD,CHLG,CHLH2,CHLM,CIS2,COQ5C,CPI1,CPX1,CTH1|CTH1B,CYP97A5,DPA1,DVR1,DXS1,EDO96439,EDO97063,EDO97598,EDO98592,EDO98609,EDO98796,EDO98833,EDO99055,EDO99801,EDP01208,EDP01282,EDP02990,EDP03742,EDP03826,EDP04291,EDP04389,EDP04443,EDP04893,EDP05401,EDP09793,EDP09986,FBA3,FBP1,FDH1,GCSH,GCSP,GCST,GLYK,GSA,GTS2,GYX1,HEMA,HIS3,HMOX1,HPR1,LCYE,MAS1,MDH2,MEN2,NYC1,OAS…
Carbon metabolism	45	8.82e-14	ACH1,BCC1,CIS1,CIS2,DLA1,DLA2,DLA3,DLD2,EDO97049,EDO99603,FBA1,GAPC,GDH1,GLD1,GND1a,IDH2,MDH1,MDH4,MME1,MME6,OASTL2,OGD1,OGD2,PCK1b,PDC1,PDH1a,PDH2,PEPC1,PFK1,PFK2,PGD1,PGH1,PGI1,PGK1,PGM1a,PST1,PYK1,PYK2,RPE2,SDH2,SDH3,SDH4,Sat1,TAL2,THD1		Carbon metabolism	28	7.35e-09	AAT1,ACS1,CAT1,DAK1,EDP01280,EDP01282,FBA3,FBP1,FDH1,GAP3,GCSL,GCSP,GCST,GDH2,HPR1,MAS1,MME1,PDH1a,PGK1,PGM1a,PGP1,PRK1,RBCS1,SEBP2,SGA1a,SHMT1,THD1,TRK1		Carbon metabolism	44	4.61e-14	ACH1,BCC1,CIS1,DLA1,DLA2,DLA3,DLD2,EDO97049,EDO99603,GAPC,GDH1,GLD1,GND1a,IDH2,MDH1,MDH4,MME1,MME6,OASTL2,OGD2,PCK1b,PDC1,PDH1a,PDH2,PEPC1,PFK1,PFK2,PGD1,PGH1,PGI1,PGK1,PGM1a,PYK1,PYK2,RPE2,SCLA1,SDH1,SDH2,SDH3,SDH4,Sat1,TAL2,THD1,TPIC		Carbon metabolism	42	8.63e-12	AAT1,ACS1,AST1,CAT1,CIS2,DAK1,EDO99603,EDP01280,EDP01282,FBA3,FBP1,FDH1,GAP3,GCSH,GCSL,GCSP,GCST,GDH2,GLYK,GYX1,HPR1,IDH3,MAS1,MDH5,MME1,OASTL1,PCK1b,PDH1a,PFK2,PGK1,PGM1a,PGP1,PRK1,PYK2,RBCS1,RPE1,RPI1,SEBP1,SEBP2,SGA1a,SHMT1,TRK1			Carbon metabolism	43	5.07e-14	ACH1,BCC1,CIS1,DLA1,DLA2,DLA3,DLD2,EDO97049,FBA1,GAPC,GDH1,GLD1,GND1a,IDH2,MDH1,MDH3,MDH4,MME1,MME6,OASTL2,OGD1,PCK1b,PDC1,PDH1a,PDH2,PEPC1,PFK1,PFK2,PGH1,PGI1,PGK1,PGM1a,PST1,PYK1,PYK2,RPE2,SDH2,SDH3,SDH4,SHMT3,Sat1,TAL2,THD1		Porphyrin and chlorophyll metabolism	22	1.83e-10	CAO,CGL61,CHLD,CHLG,CHLH2,CHLM,CPX1,CTH1|CTH1B,DVR1,EDO98609,EDP09986,GSA,GTS2,HEMA,HMOX1,NYC1,PBGD1,POR,PPX1,UROD1,UROD2,chlB
Biosynthesis of amino acids	39	9.89e-12	ACH1,AGK1,AGS1,AHD1,ANS1,ARG7,ARG9,AST3,BCA2,CIS1,CIS2,CPLD4,EDO98751,EDP01497,FBA1,GAPC,GLN1,GSN1,IDH2,LCI8,METC,METH1,METH2,OASTL2,OTC1,PFK1,PFK2,PGD1,PGH1,PGK1,PGM1a,PST1,PYK1,PYK2,RPE2,SHKA1,Sat1,TAL2,THD1		Valine, leucine and isoleucine degradation	10	3.61e-06	EDO96581,EDO96794,EDP01208,EDP01280,EDP01282,EDP04291,EDP05055,EDP05401,EDP06761,GCSL		Oxidative phosphorylation	32	6.37e-12	ATP15,ATP3,ATP4,ATP5,ATPvA1,ATPvA2,ATPvB,ATPvC,ATPvD1,ATPvD2,ATPvE,ATPvG,ATPvH,ATPvL1,COX10,COX15,CYC1,NUO5,NUO6,NUO8,NUOA9,NUOB14,NUOB16,NUOB8,NUOS4,PMA2,QCR7,RIP1,SDH1,SDH2,SDH3,SDH4		Porphyrin and chlorophyll metabolism	23	5.88e-09	CAO,CGL61,CHLD,CHLG,CHLH1,CHLH2,CHLM,CPX1,CTH1|CTH1B,DVR1,EDO98609,EDP09986,GSA,GTS2,HEMA,HMOX1,NYC1,PBGD1,POR,PPX1,UROD1,UROD2,chlB			Biosynthesis of amino acids	38	2.08e-12	ACH1,AGS1,ANS1,ARG7,ASK1,AST3,BCA2,CIS1,CPLD4,DPD1,EDO98751,EDP01497,FBA1,GAPC,GLN1,GSN1,HDH1,HIS7,IDH2,LCI8,METC,METH1,OASTL2,OTC1,PFK1,PFK2,PGH1,PGK1,PGM1a,PST1,PYK1,PYK2,RPE2,SHKA1,SHMT3,Sat1,TAL2,THD1		Photosynthesis	23	6.65e-10	ATPC,ATPG,CPLD45,FDX3,FDX6,PCY1,PETC,PETF,PSAD,PSAE,PSAF,PSAG,PSAK,PSAL,PSAN,PSAO,PSB28,PSBO,PSBP1,PSBP3,PSBQ,PSBR,psbB
Oxidative phosphorylation	29	1.87e-09	ACP1,ATP15,ATP4,ATP5,ATPvA1,ATPvA2,ATPvB,ATPvC,ATPvD1,ATPvD2,ATPvE,ATPvF,ATPvG,ATPvH,ATPvL1,COX10,CYC1,NUO5,NUO6,NUOA9,NUOB14,NUOB16,NUOB8,NUOS4,PMA2,RIP1,SDH2,SDH3,SDH4		Porphyrin and chlorophyll metabolism	13	4.55e-05	CAO,CHLD,CHLG,CHLH1,DVR1,EDP09986,GSA,GTS2,HEMA,HMOX1,POR,UROD1,UROD2		Biosynthesis of amino acids	38	6.37e-12	ACH1,AGK1,AGS1,ANS1,ARG7,ASSD1,AST3,BCA2,CIS1,CPLD4,EDO98751,EDP01497,EDP02047,GAPC,GLN1,GSN1,HDH1,HSK1,IDH2,LCI8,METC,METH2,OASTL2,OTC1,PFK1,PFK2,PGD1,PGH1,PGK1,PGM1a,PYK1,PYK2,RPE2,SHKA1,Sat1,TAL2,THD1,TPIC		Photosynthesis	25	6.34e-09	ATPC,ATPG,CPLD45,FDX3,FDX6,FNR1,PCY1,PETC,PETF,PSAD,PSAE,PSAF,PSAG,PSAK,PSAL,PSAN,PSAO,PSB28,PSBO,PSBP1,PSBP3,PSBQ,PSBR,psbB,psbE			Citrate cycle (TCA cycle)	18	5.51e-09	ACH1,CIS1,DLA1,DLA2,DLA3,DLD2,IDH2,MDH1,MDH3,MDH4,OGD1,PCK1b,PDC1,PDH1a,PDH2,SDH2,SDH3,SDH4		Carbon metabolism	32	1.19e-09	AAT1,ACS1,CIS2,EDO99603,EDP01280,EDP01282,FBA3,FBP1,FDH1,GAP3,GCSH,GCSP,GCST,GDH2,GLYK,GYX1,HPR1,MAS1,MDH2,MDH5,OASTL4,PCK1b,PDH1a,PFK2,PGP1,PRK1,RBCS1,RPE1,SEBP1,SEBP2,SGA1a,SHMT1
Citrate cycle (TCA cycle)	19	3.8e-09	ACH1,CIS1,CIS2,DLA1,DLA2,DLA3,DLD2,IDH2,MDH1,MDH4,OGD1,OGD2,PCK1b,PDC1,PDH1a,PDH2,SDH2,SDH3,SDH4		Fatty acid degradation	8	8.31e-05	ECH1,EDO96800,EDO98592,EDO98796,EDP01282,EDP05282,EDP05401,FDH1		Citrate cycle (TCA cycle)	19	1.42e-09	ACH1,CIS1,DLA1,DLA2,DLA3,DLD2,IDH2,MDH1,MDH4,OGD2,PCK1b,PDC1,PDH1a,PDH2,SCLA1,SDH1,SDH2,SDH3,SDH4		Peroxisome	21	8.73e-08	ATO1,CAT1,EDO96581,EDO96800,EDO97378,EDO97765,EDO98427,EDO98592,EDO98833,EDP01210,EDP03120,EDP04443,EDP05022,EDP05282,EDP08946,GYX1,IDH3,MSD2,PEX5,PEX7,SGA1a			Glycolysis / Gluconeogenesis	20	1.44e-08	DLA1,DLA2,DLA3,DLD2,EDP06442,FBA1,GAPC,GPM1a,PCK1b,PDC1,PDH1a,PDH2,PFK1,PFK2,PGH1,PGI1,PGK1,PGM1a,PYK1,PYK2		Fatty acid degradation	12	8.66e-08	ATO1,ECH1,EDO96800,EDO98592,EDO98796,EDO98833,EDP01282,EDP04443,EDP05022,EDP05282,EDP05401,FDH1
Ribosome	34	1.38e-08	EDO96830,EDP09539,MRPL20,MRPL21,MRPL33,MRPL4,MRPL7/L12,MRPS6,PRPL1,RPL10,RPL10a,RPL12,RPL13,RPL14,RPL17,RPL19,RPL22,RPL23a,RPL24,RPL27,RPL27a,RPL30,RPL31,RPL34,RPL35,RPL35a,RPL40,RPL6,RPL7,RPS15a,RPS16,RPS27-A,RPS3,RPS8		Glyoxylate and dicarboxylate metabolism	11	8.31e-05	AAT1,CAT1,GCSL,GCSP,GCST,HPR1,MAS1,PGP1,RBCS1,SGA1a,SHMT1		Glycolysis / Gluconeogenesis	19	1.22e-07	DLA1,DLA2,DLA3,DLD2,EDP06442,GAPC,PCK1b,PDC1,PDH1a,PDH2,PFK1,PFK2,PGH1,PGI1,PGK1,PGM1a,PYK1,PYK2,TPIC		Fatty acid degradation	13	2.25e-07	ATO1,ECH1,EDO96800,EDO98592,EDO98796,EDO98833,EDP01282,EDP04443,EDP05022,EDP05282,EDP05401,EDP08946,FDH1			Purine metabolism	31	1.65e-08	DAL1,EDO96259,EDO97703,EDO98474,EDO98628,EDO99099,EDP00153,EDP00978,EDP02261,EDP02864,EDP03596,EDP04680,EDP04737,EDP05844,EDP06043,EDP07113,EDP08173,GPM1a,NTD5,PYK1,PYK2,RPA1,RPA12,RPB10,RPB11,RPB12,RPB3,RPB5,RPB6,RPB8,XDH1		Peroxisome	18	8.85e-08	ATO1,EDO96581,EDO96800,EDO97378,EDO97765,EDO98427,EDO98592,EDO98833,EDP03120,EDP04100,EDP04443,EDP05022,EDP05282,EDP08273,GYX1,MSD2,PEX7,SGA1a
Glycolysis / Gluconeogenesis	20	5.73e-08	DLA1,DLA2,DLA3,DLD2,EDP03922,EDP06442,FBA1,GAPC,PCK1b,PDC1,PDH1a,PDH2,PFK1,PFK2,PGH1,PGI1,PGK1,PGM1a,PYK1,PYK2		Proteasome	10	0.00013	EDO97444,PBB1,PBG1,POA1,POA4,POA6,RPN10,RPN7,RPT4,RPT5		Biotin metabolism	11	6.56e-07	BIOA,BIOF,BPL1,EDO97343,EDP03190,EDP05478,EDP05644,EDP06155,EDP08299,KAS1,KAS2		Biosynthesis of amino acids	31	2.25e-07	AAD1,AAT1,AHD1,ALSL1,ALSS1,AST1,CIS2,DAE1,DHQS,DPA1,DPS1,FBA3,GSD1,HIS3,IDH3,LEU1L,LEU1S,LEU2,OASTL1,PCR1,PFK2,PGK1,PGM1a,PRD1,PYK2,RPE1,RPI1,SHKD1,SHKH1,SHMT1,TRK1			Starch and sucrose metabolism	18	1.63e-07	AMYA2,AMYB3,DPE1,EDP01717,EDP08474,GPM1a,GTR11,ISA1,ISA2,ISA3,PGI1,PHOA,PHOB,SSS3,STA1,STA11,STA2,TPS2		Glyoxylate and dicarboxylate metabolism	15	4.57e-07	AAT1,CIS2,EDO99603,GCSH,GCSP,GCST,GLYK,GYX1,HPR1,MAS1,MDH2,PGP1,RBCS1,SGA1a,SHMT1
Phagosome	15	2.94e-07	ATPvA1,ATPvA2,ATPvB,ATPvC,ATPvD1,ATPvD2,ATPvE,ATPvF,ATPvG,ATPvH,ATPvL1,CEP2,RABF1,RABG1,SEC22		Photosynthesis	13	0.00018	ATPC,ATPG,FDX3,PCY1,PETF,PSAE,PSAF,PSAK,PSAL,PSAN,PSAO,PSB28,PSBP3		Pyruvate metabolism	18	7.64e-07	BCC1,DLA1,DLA2,DLA3,DLD2,EDO97049,EDP02852,MDH1,MDH4,MME1,MME6,PCK1b,PDC1,PDH1a,PDH2,PEPC1,PYK1,PYK2		Valine, leucine and isoleucine degradation	12	3.2e-06	ATO1,EDO96581,EDO96794,EDP01208,EDP01280,EDP01282,EDP02990,EDP04291,EDP05055,EDP05401,EDP06761,GCSL			Pyruvate metabolism	18	3.8e-07	BCC1,DLA1,DLA2,DLA3,DLD2,EDO97049,MDH1,MDH3,MDH4,MME1,MME6,PCK1b,PDC1,PDH1a,PDH2,PEPC1,PYK1,PYK2		Valine, leucine and isoleucine degradation	11	1.13e-06	ATO1,EDO96581,EDO96794,EDP01208,EDP01280,EDP01282,EDP02990,EDP04291,EDP05055,EDP05401,EDP06761
Pyruvate metabolism	19	3.71e-07	BCC1,DLA1,DLA2,DLA3,DLD2,EDO96871,EDO97049,EDP02852,MDH1,MDH4,MME1,MME6,PCK1b,PDC1,PDH1a,PDH2,PEPC1,PYK1,PYK2		Photosynthesis - antenna proteins	8	0.00018	LHCA1,LHCA7,LHCA8,LHCA9,LHCB5,LHCBM2,LHCBM8,LHCBM9		Phagosome	14	7.64e-07	ATPvA1,ATPvA2,ATPvB,ATPvC,ATPvD1,ATPvD2,ATPvE,ATPvG,ATPvH,ATPvL1,CEP2,RABF1,RABG1,VPS34		Glyoxylate and dicarboxylate metabolism	16	3.2e-06	AAT1,CAT1,CIS2,EDO99603,GCSH,GCSL,GCSP,GCST,GLYK,GYX1,HPR1,MAS1,PGP1,RBCS1,SGA1a,SHMT1			Biotin metabolism	11	3.8e-07	BIOA,BIOF,BPL1,EDO97343,EDP03190,EDP05478,EDP05644,EDP06155,EDP08299,KAS1,KAS2		Photosynthesis - antenna proteins	10	1.53e-05	LHCA1,LHCA3,LHCA7,LHCA8,LHCA9,LHCB4,LHCB5,LHCBM2,LHCBM8,LHCBM9
Starch and sucrose metabolism	18	5.28e-07	AMYA2,AMYB3,DPE1,EDP01717,GTR11,ISA1,ISA2,ISA3,PGI1,PHOA,PHOB,SBE1,SSS3,STA1,STA11,STA2,STA6,TPS2		Glycolysis / Gluconeogenesis	11	0.00021	ACS1,AEP1,EDP05401,FBA3,FBP1,FDH1,GCSL,PDC3,PDH1a,PGK1,PGM1a		Starch and sucrose metabolism	16	4.79e-06	AGL1,AMYA2,AMYB3,DPE1,EDP01717,GTR11,ISA1,ISA2,ISA3,PGI1,PHOA,PHOB,SSS3,STA11,STA2,TPS2		Carbon fixation in photosynthetic organisms	16	3.59e-06	AAT1,AST1,FBA3,FBP1,GAP3,MDH5,MME1,PCK1b,PGK1,PRK1,RBCS1,RPE1,RPI1,SEBP1,SEBP2,TRK1			Ribosome	28	1.18e-06	EDO96830,EDP05885,EDP09539,MRPL20,MRPL33,MRPL4,MRPS6,PRPL1,RPL14,RPL17,RPL19,RPL22,RPL23a,RPL24,RPL27,RPL30,RPL31,RPL34,RPL35a,RPL40,RPL5,RPS12,RPS16,RPS18,RPS20,RPS25,RPS3,RPS8		Fatty acid metabolism	12	4.18e-05	ATO1,EDO96800,EDO97598,EDO98592,EDO98712,EDO98796,EDO98833,EDO99055,EDP01282,EDP04443,EDP05022,EDP05282
Purine metabolism	27	8.56e-06	ADK6,APK1,DAL1,EDO96259,EDO97703,EDO98474,EDP00153,EDP02261,EDP02864,EDP03596,EDP04680,EDP04737,EDP07113,EDP08173,GIP1,NTD5,POLD1,PYK1,PYK2,RPB10,RPB11,RPB12,RPB3,RPB5,RPB6,RPB7A,XDH1		Carbon fixation in photosynthetic organisms	10	0.00028	AAT1,FBA3,FBP1,GAP3,MME1,PGK1,PRK1,RBCS1,SEBP2,TRK1		Fatty acid biosynthesis	12	9.86e-06	BCC1,EDO96631,EDO97049,EDO97343,EDP03190,EDP05644,EDP06155,EDP09600,FAB2,FAT1,KAS1,KAS2		Aminoacyl-tRNA biosynthesis	16	7.2e-06	ASPS1,EDO97121,EDO98322,EDO98937,EDO98975,EDP01438,EDP03443,EDP04076,EDP05538,EDP06262,EDP06545,EDP06649,GTS2,PRORS1,SERRS2,SYK1			Pyrimidine metabolism	21	4.05e-06	ADK2,CDD1,CMPL1,EDP00978,EDP02864,EDP05844,EDP06043,EDP07113,EDP08173,NTD5,PYR4,PYR7,RPA1,RPA12,RPB10,RPB11,RPB12,RPB3,RPB5,RPB6,RPB8		Carbon fixation in photosynthetic organisms	12	5.93e-05	AAT1,FBA3,FBP1,GAP3,MDH2,MDH5,PCK1b,PRK1,RBCS1,RPE1,SEBP1,SEBP2
Cysteine and methionine metabolism	16	8.77e-06	AGT2,AHD1,AST3,BCA2,CDO1,EDP01262,EDP06237,GSH1,GSH2,MDH1,MDH4,METC,METH1,METH2,OASTL2,Sat1		Carotenoid biosynthesis	6	0.00047	CYP97A5,EDO96439,LCYE,PDS1,ZDS1,ZEP1		RNA degradation	15	5.2e-05	EDO97018,EDP05793,EDP07209,LSM2,LSM5,MTR4,PAP2,PFK1,PFK2,PGH1,RB47,RCD1,RNPH3,SMP11,XRN1		Ribosome	27	2.66e-05	MRPL17,PRPL1,PRPL13,PRPL15,PRPL17,PRPL18,PRPL24,PRPL27,PRPL28,PRPL3,PRPL31,PRPL34,PRPL4,PRPL6,PRPL9,PRPS10,PRPS13,PRPS16,PRPS20,PRPS6,RPL13a,RPL18a,RPL3,RPL7a,RPP0,RPP1,RPS27a			Oxidative phosphorylation	21	5.23e-06	ATP4,ATPvA1,ATPvA2,ATPvB,ATPvC,ATPvD1,ATPvD2,ATPvG,ATPvH,ATPvL1,COX10,COX15,NUO6,NUOA9,NUOB16,NUOS1,PMA2,RIP1,SDH2,SDH3,SDH4		alpha-Linolenic acid metabolism	6	0.00059	ATO1,EDO98592,EDO98796,EDO98833,EDP04443,EDP04893
Arginine biosynthesis	11	2.19e-05	AGK1,AGS1,ARG7,ARG9,AST3,EDO98751,EDP01497,GDH1,GLN1,LCI8,OTC1		Glycine, serine and threonine metabolism	9	0.00059	AAT1,GCSL,GCSP,GCST,HPR1,PGM1a,SGA1a,SHMT1,THD1		Arginine biosynthesis	10	6.92e-05	AGK1,AGS1,ARG7,AST3,EDO98751,EDP01497,GDH1,GLN1,LCI8,OTC1		Photosynthesis - antenna proteins	10	0.00014	LHCA1,LHCA3,LHCA7,LHCA8,LHCA9,LHCB4,LHCB5,LHCBM2,LHCBM8,LHCBM9			Fatty acid biosynthesis	12	5.45e-06	BCC1,EDO96631,EDO97049,EDO97343,EDP03190,EDP05644,EDP06155,EDP09600,FAB2,FAT1,KAS1,KAS2		Carotenoid biosynthesis	6	0.0012	CYP97A5,EDO96439,LCYE,PDS1,ZDS1,ZEP1
RNA degradation	16	2.36e-05	CAF1,EDP05793,EDP07209,LSM2,LSM5,MTR4,PAP2,PFK1,PFK2,PGH1,RB47,RCD1,RNPH1,SMP11,TRF4,XRN1		RNA transport	13	0.00082	EDP01462,EDP01841,EDP04998,EIF2Ab,EIF3A,EIF3B,EIF3C,EIF3D,EIF3E,EIF3G,EIF4G,TRZ3,UAP56		Cysteine and methionine metabolism	14	6.92e-05	AGT2,ASSD1,AST3,BCA2,CDO1,EDP06237,EDP09334,GSH2,MDH1,MDH4,METC,METH2,OASTL2,Sat1		Glycolysis / Gluconeogenesis	14	0.00023	ACS1,AEP1,EDP05401,FBA3,FBP1,FDH1,GCSL,PCK1b,PDC3,PDH1a,PFK2,PGK1,PGM1a,PYK2			Ribosome biogenesis in eukaryotes	16	6.53e-06	EDO97769,EDO98844,EDP01317,EDP02918,EDP03276,EDP03872,EDP07462,EDP07846,EDP07957,EDP08133,EDP09659,NOP10,RAN1,RNP3,UTP1,XRN1		Ubiquinone and other terpenoid-quinone biosynthesis	7	0.0014	COQ5C,EDO99801,EDP03742,EDP09793,HPD2,HST1,MEN2
Biotin metabolism	9	2.95e-05	BIOA,BIOF,BPL1,EDO97343,EDP03190,EDP06155,EDP08299,KAS1,KAS2		Peroxisome	10	0.0014	CAT1,EDO96581,EDO96800,EDO97765,EDO98592,EDP03120,EDP05282,EDP08273,PEX7,SGA1a		mRNA surveillance pathway	13	0.0002	EDO99837,EDP01462,EDP05541,EDP05699,EDP05831,EDP08306,EDP08387,EDP08752,EFG4,PAP1,PP2A1,RB47,UPF1		Ubiquinone and other terpenoid-quinone biosynthesis	9	0.00033	COQ5C,EDO99801,EDP03742,EDP09189,EDP09793,HPD2,HST1,MEN2,VTE4			Cysteine and methionine metabolism	15	8.72e-06	ASK1,AST3,BCA2,EDP01262,EDP06237,EDP09334,GSH1,GSH2,MDH1,MDH3,MDH4,METC,METH1,OASTL2,Sat1		Biosynthesis of unsaturated fatty acids	6	0.0014	ATO1,EDO98592,EDO98712,EDO98833,EDO99055,EDP04443
Pyrimidine metabolism	20	4.44e-05	ADK2,CDD1,CMPL1,EDO98552,EDP02864,EDP07113,EDP08173,EDP08197,EDP09706,NTD5,POLD1,PYR7,RPB10,RPB11,RPB12,RPB3,RPB5,RPB6,RPB7A,TBA1		Folate biosynthesis	6	0.0027	ADCL1,CNX1B,CNX3,EDO98078,EDP04251,GGH2		Fatty acid metabolism	12	0.00022	BCC1,EDO96631,EDO97049,EDO97343,EDP03190,EDP05644,EDP06155,EDP09600,FAB2,FAD2,KAS1,KAS2		Fatty acid metabolism	12	0.00046	ATO1,EDO96800,EDO98592,EDO98712,EDO98796,EDO98833,EDO99055,EDP01282,EDP04443,EDP05022,EDP05282,EDP08946			RNA degradation	15	2.43e-05	EDO97018,EDP05793,EDP07209,LSM2,LSM5,MTR4,PAP2,PFK1,PFK2,PGH1,RB47,RCD1,RNPH1,SMP11,XRN1		Protein export	8	0.0028	ALB3.1,EDP00260,FTSY,SECA1,SRP54,SRRA1,TATC,TPP1
Fatty acid biosynthesis	11	6.25e-05	BCC1,EDO96631,EDO97049,EDO97343,EDP03190,EDP06155,EDP09600,FAB2,FAT1,KAS1,KAS2		Biosynthesis of amino acids	15	0.0033	AAT1,DHQS,DPA1,DPR1,DPS1,FBA3,LEU2,PGK1,PGM1a,PRT1,SHKD1,SHKG1,SHMT1,THD1,TRK1		Ubiquitin mediated proteolysis	14	0.00035	APC1,APC11,CDC20,CDH1,CUL1,EDP01689,EDP02513,EDP05939,EDP07033,EDP09472,EDP09748,UBC1,UBC4,UBC9		Butanoate metabolism	6	0.00091	ALSL1,ALSS1,EDO96581,EDO99603,EDP01208,EDP03568			RNA polymerase	12	2.53e-05	EDP02864,EDP06043,EDP07113,RPA1,RPA12,RPB10,RPB11,RPB12,RPB3,RPB5,RPB6,RPB8		Base excision repair	7	0.003	EDO97359,EDP03477,EDP06085,EDP08296,FEN1,LIG1,UNG1
Fatty acid metabolism	13	8.58e-05	BCC1,EDO96631,EDO97049,EDO97343,EDO99226,EDP03190,EDP06155,EDP09600,FAB2,FAD2,FAD5A,KAS1,KAS2		Ribosome	15	0.0053	MRPL13,PRPL1,PRPL15,PRPL17,PRPL18,PRPL24,PRPL27,PRPL34,PRPL6,PRPS13,PRPS16,PRPS20,PRPS6,RPP1,RPS13		2-Oxocarboxylic acid metabolism	10	0.0006	ACH1,AGK1,ASSD1,AST3,BCA2,CIS1,EDO98751,EDP01497,IDH2,LCI8		Glycine, serine and threonine metabolism	11	0.001	AAT1,AHD1,GCSH,GCSL,GCSP,GCST,GLYK,HPR1,PGM1a,SGA1a,SHMT1			Fatty acid metabolism	13	2.92e-05	BCC1,EDO96631,EDO97049,EDO97343,EDP03190,EDP05644,EDP06155,EDP09600,FAB2,FAD2,FAD5A,KAS1,KAS2		Propanoate metabolism	6	0.0048	ACS1,EDO97598,EDP01280,EDP01282,EDP02990,EDP04291
Autophagy - other	9	0.00017	APG3,APG4,APG6,APG8,EDO97620,EDO98453,EDP02226,LST8,TOR1		Propanoate metabolism	5	0.0109	ACS1,EDP01280,EDP01282,EDP04291,GCSL		Autophagy - other	8	0.0006	APG3,APG4,APG8,EDO97620,EDP02226,LST8,TOR1,VPS34		2-Oxocarboxylic acid metabolism	10	0.001	AAD1,AAT1,ALSL1,ALSS1,AST1,CIS2,IDH3,LEU1L,LEU1S,LEU2			Phagosome	11	3.84e-05	ATPvA1,ATPvA2,ATPvB,ATPvC,ATPvD1,ATPvD2,ATPvG,ATPvH,ATPvL1,CEP2,RABG1		Ribosome	17	0.0049	PRPL1,PRPL13,PRPL15,PRPL17,PRPL24,PRPL27,PRPL28,PRPL3,PRPL31,PRPL34,PRPL4,PRPL6,PRPS10,PRPS13,PRPS16,PRPS20,PRPS6
2-Oxocarboxylic acid metabolism	11	0.00021	ACH1,AGK1,ARG9,AST3,BCA2,CIS1,CIS2,EDO98751,EDP01497,IDH2,LCI8		Pyruvate metabolism	8	0.0111	ACS1,EDO99335,EDP05401,GCSL,LEU2,MAS1,MME1,PDH1a		Basal transcription factors	8	0.00073	CDKD1,EDO95757,EDO97231,EDO99716,EDP04821,EDP05072,EDP06512,TF2H2		Spliceosome	20	0.001	EDP00179,EDP01213,EDP03137,EDP06331,EDP08396,EFG5,HSP70A,HSP70B,PRP17,PRP38,RBM8A,SCL27,SMP1,SMP2,SMP3,SMP6B,SMP9,SPL2,SPLH1,UAP56			mRNA surveillance pathway	13	9.76e-05	EDO99837,EDP01462,EDP02074,EDP05541,EDP05699,EDP05831,EDP08387,EDP08752,EFG4,PAP1,PP2A1,RB47,UPF1		Fructose and mannose metabolism	6	0.0055	CGL53,EDO98019,EDP03826,FBA3,FBP1,PFK2
mRNA surveillance pathway	12	0.00096	EDO99837,EDP05541,EDP05699,EDP05831,EDP08306,EDP08387,EDP08752,EFG4,PAP1,PP2A1,RB47,UPF1		Ubiquinone and other terpenoid-quinone biosynthesis	5	0.0121	COQ5C,EDP03742,EDP09793,HST1,MEN2		Endocytosis	13	0.00099	AP2S2,EDO98460,EDO99970,EDP01886,RABE1,RABF1,RABG1,SNF7,VPS26,VPS35,VPS36,VPS45,VPS5A		alpha-Linolenic acid metabolism	6	0.0018	ATO1,EDO98592,EDO98796,EDO98833,EDP04443,EDP04893			Arginine biosynthesis	9	0.00017	AGS1,ARG7,AST3,EDO98751,EDP01497,GDH1,GLN1,LCI8,OTC1		Glycine, serine and threonine metabolism	8	0.0059	AAT1,GCSH,GCSP,GCST,GLYK,HPR1,SGA1a,SHMT1
Pentose phosphate pathway	9	0.0014	EDP06518,FBA1,GLD1,GND1a,PFK1,PFK2,PGI1,RPE2,TAL2		Aminoacyl-tRNA biosynthesis	7	0.019	EDO98937,EDO98975,EDP06545,GTS2,MTF1,SERRS2,SYK1		Nicotinate and nicotinamide metabolism	7	0.0019	EDO96615,EDP02503,EDP05844,EDP06275,EDP08197,NIC7,NTD5		RNA transport	16	0.0023	EDP01202,EDP01462,EDP01841,EDP04765,EIF2Ab,EIF3D,EIF3E,EIF3G,EIF3I,EIF3X,EIF4E,EIF5Bb,EIF5Bd,RBM8A,TRZ3,UAP56			Pentose phosphate pathway	9	0.00062	FBA1,GLD1,GND1a,GPM1a,PFK1,PFK2,PGI1,RPE2,TAL2		Glycolysis / Gluconeogenesis	9	0.0072	ACS1,EDP05401,FBA3,FBP1,FDH1,PCK1b,PDC3,PDH1a,PFK2
Ubiquitin mediated proteolysis	13	0.0016	APC11,CDC20,CDH1,CUL3,EDO97593,EDP05939,EDP07033,EDP09472,EDP09748,EDP09753,EDP10005,UBC1,UBC4		One carbon pool by folate	4	0.0224	EDO98078,GCST,MTF1,SHMT1		Carbon fixation in photosynthetic organisms	10	0.0033	GAPC,MDH1,MDH4,MME1,MME6,PCK1b,PEPC1,PGK1,RPE2,TPIC		Valine, leucine and isoleucine biosynthesis	6	0.0024	AAD1,ALSL1,ALSS1,LEU1L,LEU1S,LEU2			Carbon fixation in photosynthetic organisms	11	0.00062	FBA1,GAPC,MDH1,MDH3,MDH4,MME1,MME6,PCK1b,PEPC1,PGK1,RPE2		Pyruvate metabolism	9	0.0089	ACS1,EDO97598,EDO99335,EDP05401,MAS1,MDH2,MDH5,PCK1b,PDH1a
Endocytosis	13	0.0016	AP2S2,CHC1,EDO97226,EDO98460,EDO99970,EDP05126,RABE1,RABF1,RABG1,SNF7,VPS26,VPS28,VPS45		Terpenoid backbone biosynthesis	5	0.0224	DXS1,EDP01208,EDP08684,EDP09986,GGPS		Pentose phosphate pathway	8	0.0034	EDP06518,GLD1,GND1a,PFK1,PFK2,PGI1,RPE2,TAL2		beta-Alanine metabolism	6	0.0032	EDP01280,EDP01282,EDP05401,EDP07748,SPD1,TBA1			RNA transport	16	0.00062	EDO97464,EDO97769,EDP00317,EDP01462,EDP05831,EDP06119,EIF2Bb,EIF2Bc,EIF3F,EIF5Ba,NUP155,RAE1,RAN1,RB47,SUI1A,UPF1		Butanoate metabolism	4	0.0089	EDO96581,EDO99603,EDP01208,EDP03568
RNA polymerase	9	0.0035	EDP02864,EDP07113,RPB10,RPB11,RPB12,RPB3,RPB5,RPB6,RPB7A		Glycerolipid metabolism	5	0.0317	DAK1,EDP02300,EDP05401,KDG1,SQD1		Glycine, serine and threonine metabolism	9	0.0055	AGT2,AMX1,ASSD1,DLD2,EDO98989,HSK1,PGD1,PGM1a,THD1		Carotenoid biosynthesis	6	0.0032	CYP97A5,EDO96439,LCYE,PDS1,ZDS1,ZEP1			2-Oxocarboxylic acid metabolism	9	0.0013	ACH1,ASK1,AST3,BCA2,CIS1,EDO98751,EDP01497,IDH2,LCI8		Folate biosynthesis	5	0.0219	CNX1B,CNX3,EDO98078,EDP04251,GGH2
Basal transcription factors	7	0.0041	EDO95757,EDO97231,EDO99716,EDP01939,EDP05450,EDP06512,TF2H2		Glycerophospholipid metabolism	6	0.0317	EDO98928,EDP02300,EDP08287,GDPD6,KDG1,PCT2		Alanine, aspartate and glutamate metabolism	8	0.0057	AGS1,AGT2,ARG7,AST3,CMPL1,GDH1,GLN1,GSN1		Biosynthesis of unsaturated fatty acids	6	0.0041	ATO1,EDO98592,EDO98712,EDO98833,EDO99055,EDP04443			Spliceosome	17	0.0029	CYN18-2,DBP2,EDO96468,EDO97595,EDO98006,EDO98295,EDP01186,EDP03054,EDP03818,EDP05831,EDP06964,LSM2,LSM5,SMP11,SPL5,SPL8,SPLH1		beta-Alanine metabolism	4	0.0248	EDP01280,EDP01282,EDP05401,EDP07748
Carbon fixation in photosynthetic organisms	10	0.0045	FBA1,GAPC,MDH1,MDH4,MME1,MME6,PCK1b,PEPC1,PGK1,RPE2		Monobactam biosynthesis	3	0.0321	ATS1,DPR1,DPS1		SNARE interactions in vesicular transport	6	0.0061	GOS1,MEMB1,SYP4,SYP6,SYP71,YKT6		Fructose and mannose metabolism	7	0.0044	CGL53,DAK1,EDO98019,FBA3,FBP1,GMP1,PFK2			Glyoxylate and dicarboxylate metabolism	9	0.0061	ACH1,CIS1,DLD2,GLN1,GSF1,MDH1,MDH3,MDH4,SHMT3		Tyrosine metabolism	4	0.0451	EDO97396,EDP06756,FDH1,HPD2
Alanine, aspartate and glutamate metabolism	8	0.0076	AGS1,AGT2,ARG7,AST3,CMPL1,GDH1,GLN1,GSN1		Butanoate metabolism	3	0.0321	EDO96581,EDP01208,EDP03568		Ribosome	19	0.0062	EDP09539,MRPL20,MRPL4,MRPL7/L12,PRPL1,RPL10,RPL10a,RPL13,RPL14,RPL18,RPL35a,RPL5,RPL7,RPS14,RPS26,RPS28,RPS3,RPS6,RPS8		Ascorbate and aldarate metabolism	7	0.0054	EDO97120,EDP05401,EDP09133,EDP09739,MDAR1,SNE1,UGD2			Glycine, serine and threonine metabolism	8	0.0128	AMX1,ASK1,DLD2,EDO98989,PGM1a,PST1,SHMT3,THD1
Glycine, serine and threonine metabolism	9	0.0076	AGT2,AHD1,AMX1,DLD2,EDO98989,PGD1,PGM1a,PST1,THD1		Fatty acid metabolism	6	0.0321	EDO96800,EDO98592,EDO98712,EDO98796,EDP01282,EDP05282		Inositol phosphate metabolism	7	0.0094	CPLD4,EDO99970,EDP05930,EDP09676,TEF21,TPIC,VPS34		Pyruvate metabolism	11	0.0059	ACS1,EDO99335,EDP05401,GCSL,LEU2,MAS1,MDH5,MME1,PCK1b,PDH1a,PYK2			Sulfur metabolism	6	0.0137	MET16,OASTL2,SIR1,SULP2,Sabc,Sat1
SNARE interactions in vesicular transport	6	0.0076	MEMB1,SEC22,SYP4,SYP6,SYP71,YKT6		Spliceosome	11	0.0321	EDO96746,EDP01213,EDP08691,EFG5,HSP70B,LSM7,SMP1,SMP3,SMP6B,UAP56,WWP1		RNA transport	13	0.0141	EDO97464,EDP01462,EDP04998,EDP05831,EIF1A,EIF2Bc,EIF4G,RAE1,RAN1,RB47,SUI1A,UBC4,UPF1		Tyrosine metabolism	6	0.0063	AST1,DDC1,EDO97396,EDP06756,FDH1,HPD2			Alanine, aspartate and glutamate metabolism	7	0.0142	AGS1,ARG7,AST3,CMPL1,GDH1,GLN1,GSN1
Pantothenate and CoA biosynthesis	6	0.0094	BCA2,EDP05848,EDP06363,EDP09706,PANC,TBA1		Lysine biosynthesis	3	0.0363	DPA1,DPR1,DPS1		Lipoic acid metabolism	3	0.0211	EDP01277,LIPA1,LIPA2		C5-Branched dibasic acid metabolism	4	0.0063	ALSL1,ALSS1,LEU1L,LEU1S			Lipoic acid metabolism	3	0.0182	EDP01277,LIPA1,LIPA2
Glyoxylate and dicarboxylate metabolism	9	0.0106	ACH1,CIS1,CIS2,DLD2,EDO99603,GLN1,GSF1,MDH1,MDH4		Synthesis and degradation of ketone bodies	2	0.0468	EDO96581,EDP01208		Protein processing in endoplasmic reticulum	12	0.0211	AMD1,DNJ1,EDP00598,EDP02513,EDP03807,EDP04769,EDP09543,HSP70G,SAR1,SEC62,SEC63,UBC9		Protein export	8	0.0093	ALB3.1,EDP00260,FTSY,SECA1,SRP54,SRRA1,TATC,TPP1			Nicotinate and nicotinamide metabolism	5	0.0237	EDP02503,EDP05844,EDP06275,NIC7,NTD5
beta-Alanine metabolism	5	0.0113	AMX1,EDP09078,EDP09706,PANC,TBA1		Phenylalanine, tyrosine and tryptophan biosynthesis	4	0.0469	DHQS,PRT1,SHKD1,SHKG1		Glyoxylate and dicarboxylate metabolism	8	0.0217	ACH1,CIS1,DLD2,EDO99603,GLN1,GSF1,MDH1,MDH4		Pantothenate and CoA biosynthesis	6	0.0097	AAD1,ALSL1,ALSS1,EDP07748,EDP09484,TBA1			Autophagy - other	5	0.028	APG3,APG4,APG6,EDO97620,EDP02226
Spliceosome	16	0.015	CBP20,DBP2,EDO97595,EDO98295,EDP01923,EDP03054,EDP03818,EDP05831,EDP07967,EDP08357,LSM2,LSM5,SMP11,SMPF,SPL8,SPLH1							Purine metabolism	16	0.0302	DAL1,EDO96259,EDO97703,EDO98474,EDO99099,EDP00153,EDP00978,EDP02261,EDP02939,EDP03596,EDP05844,EDP08173,NTD5,PYK1,PYK2,XDH1		Propanoate metabolism	6	0.0119	ACS1,EDP01280,EDP01282,EDP02990,EDP04291,GCSL			Glycerophospholipid metabolism	7	0.0384	AGT3,EDO97733,EDO98554,EDP08798,GPD1,PCT1,PIS1
Sulfur metabolism	6	0.0196	APK1,MET16,OASTL2,SIR1,SULP2,Sat1							Glycerophospholipid metabolism	7	0.0474	AGT3,ECT1,EDO97733,EDO98554,EDP04893,EDP08798,GPD1		Glycerolipid metabolism	7	0.0144	DAK1,EDP02300,EDP04155,EDP04893,EDP05401,GLYK,KDG1			Biosynthesis of unsaturated fatty acids	4	0.0418	EDP06155,FAB2,FAD2,FAD5A
RNA transport	13	0.0196	EDO97464,EDP05185,EDP05831,EDP08920,EIF1A,EIF2Bb,EIF2Bc,EIF5Ba,RAE1,RB47,SUI1A,UBC4,UPF1												Folate biosynthesis	6	0.0144	ADCL1,CNX1B,EDP02004,EDP04251,GGH1,GGH2			Galactose metabolism	4	0.0499	GPM1a,PFK1,PFK2,UAP2
Selenocompound metabolism	5	0.0213	EDP06926,METC,METH1,METH2,NTR3												Lysine biosynthesis	4	0.0236	AHD1,DAE1,DPA1,DPS1
Glycerophospholipid metabolism	8	0.0213	AGT3,ECT1,EDO97733,EDO98554,EDP04893,EDP08798,PCT1,PLSB1												Arginine and proline metabolism	8	0.0236	ALD1,AST1,DCA1,EDP05401,GSD1,OTA1,PCR1,SPD1
Lipoic acid metabolism	3	0.0213	EDP01277,LIPA1,LIPA2												Glutathione metabolism	8	0.0236	EDO96818,EDO97120,EDO98243,EDP09932,GPX3,GSHR1,IDH3,SPD1
Nicotinate and nicotinamide metabolism	5	0.0306	EDP02503,EDP06275,EDP08197,NIC7,NTD5												Endocytosis	10	0.0251	EDP01518,HSP70A,HSP70B,RABA1,VPS22,VPS25,VPS29,VPS2A,VPS2B,VPS46
Amino sugar and nucleotide sugar metabolism	7	0.0337	CBR1,CYB5_3,PGI1,SNE5,STA1,STA6,UAP2												Terpenoid backbone biosynthesis	6	0.0265	DXS1,EDP01208,EDP05431,EDP08684,EDP09986,GGPS
Riboflavin metabolism	4	0.0337	EDP02981,EDP03655,EDP05064,EDP09588												Tryptophan metabolism	4	0.0277	CAT1,DDC1,EDO98186,EDP05401
															Pentose phosphate pathway	6	0.0409	FBA3,FBP1,PFK2,RPE1,RPI1,TRK1
															Purine metabolism	16	0.0458	ADK3,ADK4,ATS1,Cr-CRH,EDO97359,EDO97893,EDP01610,EDP01869,EDP03434,EDP04272,EDP08033,FAP103,PNP1,PYK2,RPB9,rpoB-2
