# Supplementary material for: Systems biology approach identifies functional modules and regulatory hubs related to secondary metabolites accumulation after transition from autotrophic to heterotrophic growth condition in microalgae
Source: PLoS One. 2020 Feb 21;15(2):e0225677. doi: 10.1371/journal.pone.0225677 (PMC7035001; doi:10.1371/journal.pone.0225677)
Supplement: S3 Table — (XLSX) [file pone.0225677.s004.xlsx]

## Sheet: Sheet1
	S3 Table. Identified TFs, PKs and TRs across LG, TR and PR phases.
LG phase											TR phase											PR phase
TF/TR Up-regulated			TF/TRs Down-regulated			PKs Up-regulated		Pks Down-regulated			TF/TR Up-regulated			TF/TRs Down-regulated			PKs Up-regulated		Pks Down-regulated			TF/TR Up-regulated			TF/TRs Down-regulated			PKs Up-regulated		Pks Down-regulated
F751_0268	SET	TR	F751_0411	RWP-RK	TF	F751_0239	TKL-Cr-3	F751_0394	CAMK_AMPK		F751_2298	TRAF	TR	F751_1914	TUB	TF	F751_0239	TKL-Cr-3	F751_0394	CAMK_AMPK		F751_0168	GNAT	TR	F751_0291	C3H	TF	F751_0080	CAMK_OST1L	F751_0394	CAMK_AMPK
F751_0372	ARID	TR	F751_0493	mTERF	TR	F751_0429	TKL-Cr-3	F751_0457	Group-Pl-4		F751_6033	TAZ	TR	F751_0725	SNF2	TR	F751_0240	RLK-Pelle_DLSV	F751_0435	Group-Pl-1		F751_0268	SET	TR	F751_0411	RWP-RK	TF	F751_0239	TKL-Cr-3	F751_0435	Group-Pl-1
F751_0468	E2F-DP	TF	F751_0674	SWI/SNF-BAF60b	TR	F751_0495	TKL-Cr-4	F751_0496	RLK-Pelle_LRR-XI-1		F751_1385	SWI/SNF-SWI3	TR	F751_2289	SNF2	TR	F751_0429	TKL-Cr-3	F751_0457	Group-Pl-4		F751_0372	ARID	TR	F751_0456	MBF1	TR	F751_0429	TKL-Cr-3	F751_0457	Group-Pl-4
F751_0532	SBP	TF	F751_1046	GNAT	TR	F751_0746	TKL_CTR1-DRK-2	F751_0589	Group-Pl-4		F751_1946	SWI/SNF-SWI3	TR	F751_1805	SNF3	TR	F751_0495	TKL-Cr-4	F751_0589	Group-Pl-4		F751_0520	Jumonji	TR	F751_0493	mTERF	TR	F751_0495	TKL-Cr-4	F751_0589	Group-Pl-4
F751_0613	ARID	TR	F751_1288	SBP	TF	F751_0977	Group-Pl-3	F751_0620	TKL-Cr-2		F751_6213	SWI/SNF-SWI3	TR	F751_6348	SNF4	TR	F751_0746	TKL_CTR1-DRK-2	F751_0620	TKL-Cr-2		F751_0613	ARID	TR	F751_0838	bZIP	TF	F751_0746	TKL_CTR1-DRK-2	F751_0620	TKL-Cr-2
F751_0835	IWS1	TR	F751_1318	GNAT	TR	F751_1295	CK1_CK1-Pl	F751_0896	TKL_CTR1-DRK-Cr		F751_1073	SNF2	TR	F751_1288	SNF5	TF	F751_0977	Group-Pl-3	F751_0896	TKL_CTR1-DRK-Cr		F751_1253	SNF2	TR	F751_1046	GNAT	TR	F751_0977	Group-Pl-3	F751_0896	TKL_CTR1-DRK-Cr
F751_0924	TRAF	TR	F751_1448	HMG	TR	F751_1802	NEK	F751_1285	CMGC_DYRK-PRP4		F751_1253	SNF2	TR	F751_5275	SNF6	TF	F751_1200	CAMK_CAMK1-Scer	F751_1285	CMGC_DYRK-PRP4		F751_1385	SWI/SNF-SWI3	TR	F751_1236	HMG	TR	F751_1200	CAMK_CAMK1-Scer	F751_1285	CMGC_DYRK-PRP4
F751_1073	SNF2	TR	F751_1688	GNAT	TR	F751_2108	CMGC_Pl-Tthe	F751_1343	AGC_MAST		F751_1706	SNF2	TR	F751_0411	SNF7	TF	F751_1295	CK1_CK1-Pl	F751_1343	AGC_MAST		F751_1416	PHD	TR	F751_1288	SBP	TF	F751_1295	CK1_CK1-Pl	F751_1343	AGC_MAST
F751_1589	Jumonji	TR	F751_1727	Others	TR	F751_2284	CMGC_DYRK-PRP4	F751_1628	TKL-Cr-4		F751_2611	SNF2	TR	F751_1727	SNF8	TR	F751_1391	TKL-Pl-8	F751_1803	CAMK_CDPK		F751_1706	SNF2	TR	F751_1318	GNAT	TR	F751_1725	CMGC_CDK-CDK8	F751_1391	TKL-Pl-8
F751_1706	SNF2	TR	F751_1912	C3H	TF	F751_2344	CMGC_CDK-PITSLRE	F751_1803	CAMK_CDPK		F751_2948	SNF2	TR	g.3244	SNF9	TF	F751_1494	STE_STE20-YSK	F751_1816	CAMK_CDPK		F751_2047	Rcd1-like	TR	F751_1381	Whirly	TF	F751_1802	NEK	F751_1816	CAMK_CDPK
F751_1830	MYB-related	TF	F751_1919	GNAT	TR	F751_2353	PEK_GCN2	F751_1816	CAMK_CDPK		F751_3643	SNF2	TR	F751_2698	SNF10	TF	F751_1802	NEK	F751_1897	TKL-Pl-4		F751_2298	TRAF	TR	F751_1571	SBP	TF	F751_2108	CMGC_Pl-Tthe	F751_1897	TKL-Pl-4
F751_1832	C3H	TF	F751_1940	SNF2	TR	F751_2592	CMGC_SRPK	F751_1897	TKL-Pl-4		F751_3644	SNF2	TR	F751_2967	SNF11	TF	F751_2108	CMGC_Pl-Tthe	F751_2358	TKL-Pl-4		F751_2452	IWS1	TR	F751_1727	Others	TR	F751_2284	CMGC_DYRK-PRP4	F751_3382	TKL-Cr-3
F751_1877	AP2/ERF-ERF	TF	F751_2282	ARID	TR	F751_3084	TKL-Cr-3	F751_2304	TKL-Cr-3		F751_4930	SNF2	TR	F751_4808	SNF12	TF	F751_2284	CMGC_DYRK-PRP4	F751_2843	CAMK_OST1L		F751_2480	PHD	TR	F751_1912	C3H	TF	F751_2353	PEK_GCN2	F751_3868	TKL-Cr-3
F751_2047	Rcd1-like	TR	F751_2748	HMG	TR	F751_3810	CMGC_CDK-CRK7-CDK9	F751_2543	TKL-Pl-4		F751_5130	SNF2	TR	F751_0493	SNF13	TR	F751_2344	CMGC_CDK-PITSLRE	F751_3868	TKL-Cr-3		F751_2611	SNF2	TR	F751_1919	GNAT	TR	F751_2355	TKL-Pl-4	F751_4980	CAMK_CDPK
F751_2186	C3H	TF	F751_2967	MYB-related	TF	F751_3929	TKL-Cr-3	F751_2931	CAMK_CAMKL-PASK-PIM		F751_0268	SET	TR	F751_0456	SNF14	TR	F751_2353	PEK_GCN2	F751_4258	CAMK_OST1L		F751_2948	SNF2	TR	F751_2698	MYB-related	TF	F751_2592	CMGC_SRPK	F751_5037	CMGC_MAPK
F751_2187	SET	TR	F751_2972	AP2/ERF-AP2	TF	F751_4113	TKL-Pl-3	F751_3342	CK1_CK1-Pl		F751_2539	SET	TR	F751_1236	SNF15	TR	F751_2592	CMGC_SRPK	F751_4980	CAMK_CDPK		F751_2969	GNAT	TR	F751_2928	SET	TR	F751_2624	TKL-Cr-3	F751_5898	CAMK_OST1L
F751_2298	TRAF	TR	F751_3062	PHD	TR	F751_4549	CMGC_DYRK-YAK	F751_3629	WEE		F751_5577	SET	TR	F751_1318	SNF16	TR	F751_2815	IRE1	F751_5037	CMGC_MAPK		F751_3226	Others	TR	F751_2967	MYB-related	TF	F751_2658	CMGC_MAPK	g.45895	CAMK_CDPK
F751_2480	PHD	TR	F751_3224	NF-YC	TF	F751_4573	CMGC_CDK-Pl	F751_3791	AurL-Cr-1		F751_6285	SET	TR	F751_1688	SNF17	TR	F751_3084	TKL-Cr-3	F751_6079	CAMK_Cr-1		F751_3538	GNAT	TR	F751_3088	CSD	TF	F751_2815	IRE1
F751_2826	bZIP	TF	F751_3305	GARP-G2-like	TF	F751_4979	SCY1_SCYL2	F751_3868	TKL-Cr-3		F751_6861	SET	TR	F751_4244	SNF18	TR	F751_3255	CAMK_CDPK	F751_6141	CMGC_CDK-PITSLRE		F751_3579	Jumonji	TR	F751_3305	GARP-G2-like	TF	F751_3084	TKL-Cr-3
F751_2925	GNAT	TR	F751_3721	Others	TR	F751_5390	TKL-Cr-3	F751_3958	CMGC_MAPK		F751_7005	SET	TR	F751_4687	SNF19	TR	F751_4035	CAMK_OST1L				F751_3643	SNF2	TR	F751_3721	Others	TR	F751_3255	CAMK_CDPK
F751_2948	SNF2	TR	F751_3814	E2F-DP	TF	F751_5403	TKL-Cr-3	F751_4980	CAMK_CDPK		F751_0532	SBP	TF	F751_6227	SNF20	TR	F751_4056	CAMK_CAMKL-LKB				F751_3644	SNF2	TR	F751_4206	SNF2	TR	F751_3810	CMGC_CDK-CRK7-CDK9
F751_2969	GNAT	TR	F751_4244	GNAT	TR	F751_5532	TKL-Pl-4	F751_5037	CMGC_MAPK		F751_4190	SBP	TF	F751_6404	SNF21	TR	F751_4261	NEK				F751_4930	SNF2	TR	F751_4244	GNAT	TR	F751_4006	TKL-Cr-4
F751_3226	Others	TR	F751_4278	C2C2-GATA	TF	F751_5831	Group-Cr-1	F751_5667	CMGC_MAPK		F751_6392	SBP	TF	F751_3305	SNF22	TF	F751_4442	CMGC_CDK-CDK7				F751_5018	ARID	TR	F751_4278	C2C2-GATA	TF	F751_4035	CAMK_OST1L
F751_3273	E2F-DP	TF	F751_4330	AP2/ERF-AP2	TF	F751_5861	STE_STE-Pl	F751_5832	CMGC_CDK-Pl		F751_6813	RWP-RK	TF	F751_3088	SNF23	TF	F751_4549	CMGC_DYRK-YAK				F751_5130	SNF2	TR	F751_4293	CSD	TF	F751_4056	CAMK_CAMKL-LKB
F751_3337	NF-X1	TF	F751_4687	GNAT	TR	F751_6134	TKL_CTR1-DRK-2	F751_5898	CAMK_OST1L		g.58549	RWP-RK	TF	F751_0291	SNF24	TF	F751_4573	CMGC_CDK-Pl				F751_5573	Jumonji	TR	F751_4652	HMG	TR	F751_4573	CMGC_CDK-Pl
F751_3497	SET	TR	F751_4843	HMG	TR	F751_6311	TKL-Cr-3	F751_6079	CAMK_Cr-1		F751_2047	Rcd1-like	TR	F751_1375	SNF25	TF	F751_4979	SCY1_SCYL2				F751_5577	SET	TR	F751_4687	GNAT	TR	F751_4918	CMGC_GSK
F751_3538	GNAT	TR	F751_5275	SBP	TF	F751_6337	CAMK_CAMKL-CHK1	g.14910	CMGC_CLK		F751_4846	PLATZ	TF	F751_1912	SNF26	TF	F751_4992	CK1_CK1				F751_5706	Others	TR	F751_4801	C3H	TF	F751_4979	SCY1_SCYL2
F751_3579	Jumonji	TR	F751_5399	GNAT	TR	F751_6780	TKL-Pl-6	g.2119	Aur		F751_2480	PHD	TR	F751_3384	SNF27	TF	F751_5006	TKL-Pl-5				F751_6033	TAZ	TR	F751_5558	GNAT	TR	F751_4992	CK1_CK1
F751_3643	SNF2	TR	F751_5410	SBP	TF	g.17795	WNK_NRBP				F751_3314	PHD	TR	g.4874	SNF28	TF	F751_5238	STE_STE20-Fray				F751_6118	HMG	TR	F751_5721	bZIP	TF	F751_5006	TKL-Pl-5
F751_3644	SNF2	TR	F751_5418	SNF2	TR						F751_4007	PHD	TR	F751_2253	SNF29	TF	F751_5390	TKL-Cr-3				F751_6285	SET	TR	F751_6227	GNAT	TR	F751_5390	TKL-Cr-3
F751_3715	MYB-related	TF	F751_5470	AP2/ERF-ERF	TF						F751_7006	PHD	TR	F751_6783	SNF30	TF	F751_5403	TKL-Cr-3				F751_7005	SET	TR	F751_6249	SNF2	TR	F751_5403	TKL-Cr-3
F751_4007	PHD	TR	F751_5558	GNAT	TR						F751_3226	Others	TR	F751_5721	SNF31	TF	F751_5532	TKL-Pl-4				F751_7006	PHD	TR	F751_6348	SET	TR	F751_5532	TKL-Pl-4
F751_4146	AP2/ERF-ERF	TF	F751_5721	bZIP	TF						g.12633	Others	TR	F751_2282	SNF32	TR	F751_5831	Group-Cr-1				g.12633	Others	TR	F751_6404	GNAT	TR	F751_5831	Group-Cr-1
F751_4190	SBP	TF	F751_5738	C3H	TF						F751_2620	NF-YC	TF				F751_5861	STE_STE-Pl				g.1488	MED7	TR	F751_6582	MYB-related	TF	F751_5861	STE_STE-Pl
F751_4568	bHLH	TF	F751_6227	GNAT	TR						F751_4532	NF-YB	TF				F751_6006	TKL_CTR1-DRK-1				g.1920	GNAT	TR	F751_6783	C2C2-GATA	TF	F751_6024	CMGC_DYRK-DRYK2
F751_4622	AP2/ERF-AP2	TF	F751_6249	SNF2	TR						F751_3337	NF-X1	TF				F751_6134	TKL_CTR1-DRK-2				F751_0532	SBP	TF	g.26129	mTERF	TR	F751_6134	TKL_CTR1-DRK-2
F751_4846	PLATZ	TF	F751_6348	SET	TR						F751_1830	MYB-related	TF				F751_6208	AurL-Cr-1				F751_1290	C2C2-GATA	TF				F751_6271	CAMK_OST1L
F751_4896	bZIP	TF	F751_6404	GNAT	TR						F751_3715	MYB-related	TF				F751_6311	TKL-Cr-3				F751_1830	MYB-related	TF				F751_6311	TKL-Cr-3
F751_4902	GARP-G2-like	TF	F751_6582	MYB-related	TF						F751_3976	MYB	TF				F751_6337	CAMK_CAMKL-CHK1				F751_1832	C3H	TF				F751_6337	CAMK_CAMKL-CHK1
F751_4930	SNF2	TR	F751_6783	C2C2-GATA	TF						F751_4803	MYB	TF				F751_6780	TKL-Pl-6				F751_1877	AP2/ERF-ERF	TF				F751_6780	TKL-Pl-6
F751_5018	ARID	TR	g.26129	mTERF	TR						g.1488	MED7	TR				g.14910	CMGC_CLK				F751_2022	GARP-G2-like	TF				g.14910	CMGC_CLK
F751_5130	SNF2	TR	g.3244	NF-YB	TF						F751_1589	Jumonji	TR				g.17795	WNK_NRBP				F751_2753	MYB-related	TF				g.17795	WNK_NRBP
F751_5604	C2C2-GATA	TF									F751_2217	Jumonji	TR				g.4824	CAMK_OST1L				F751_2815	C3H	TF				g.4824	CAMK_OST1L
F751_5624	SET	TR									F751_3579	Jumonji	TR									F751_2826	bZIP	TF
F751_5702	Coactivator p15	TR									F751_6665	Jumonji	TR									F751_3273	E2F-DP	TF
F751_6033	TAZ	TR									F751_0835	IWS1	TR									F751_3332	AP2/ERF-AP2	TF
F751_6099	CPP	TF									F751_2969	GNAT	TR									F751_3575	AP2/ERF-ERF	TF
F751_6118	HMG	TR									F751_3538	GNAT	TR									F751_3715	MYB-related	TF
F751_6334	CPP	TF									F751_4383	GNAT	TR									F751_3946	AP2/ERF-ERF	TF
F751_6341	C3H	TF									g.1920	GNAT	TR									F751_3976	MYB	TF
F751_6392	SBP	TF									F751_2022	GARP-G2-like	TF									F751_4127	C3H	TF
F751_6440	GARP-G2-like	TF									F751_4902	GARP-G2-like	TF									F751_4146	AP2/ERF-ERF	TF
F751_6728	C3H	TF									F751_6440	GARP-G2-like	TF									F751_4176	C2C2-GATA	TF
F751_6861	SET	TR									F751_0468	E2F-DP	TF									F751_4190	SBP	TF
F751_7006	PHD	TR									F751_3273	E2F-DP	TF									F751_4532	NF-YB	TF
g.101167	Jumonji	TR									F751_6099	CPP	TF									F751_4568	bHLH	TF
g.1488	MED7	TR									F751_6334	CPP	TF									F751_4622	AP2/ERF-AP2	TF
g.1834	GNAT	TR									F751_5702	Coactivator p15	TR									F751_4803	MYB	TF
g.1920	GNAT	TR									F751_1832	C3H	TF									F751_4846	PLATZ	TF
g.31606	mTERF	TR									F751_2815	C3H	TF									F751_4896	bZIP	TF
g.4874	C3H	TF									F751_6341	C3H	TF									F751_4902	GARP-G2-like	TF
g.58549	RWP-RK	TF									F751_6728	C3H	TF									F751_5330	C3H	TF
											F751_4176	C2C2-GATA	TF									F751_5604	C2C2-GATA	TF
											F751_5604	C2C2-GATA	TF									F751_6099	CPP	TF
											F751_0717	bZIP	TF									F751_6334	CPP	TF
											F751_2826	bZIP	TF									F751_6341	C3H	TF
											F751_4896	bZIP	TF									F751_6392	SBP	TF
											F751_6643	bZIP	TF									F751_6440	GARP-G2-like	TF
											F751_4568	bHLH	TF									F751_6813	RWP-RK	TF
											F751_0372	ARID	TR									F751_6886	HSF	TF
											F751_0613	ARID	TR									g.58549	RWP-RK	TF
											F751_5018	ARID	TR
											F751_1625	AP2/ERF-ERF	TF
											F751_1877	AP2/ERF-ERF	TF
											F751_4146	AP2/ERF-ERF	TF
											F751_4528	AP2/ERF-ERF	TF
											F751_4622	AP2/ERF-AP2	TF
