# Supplementary material for: Systems biology approach identifies functional modules and regulatory hubs related to secondary metabolites accumulation after transition from autotrophic to heterotrophic growth condition in microalgae
Source: PLoS One. 2020 Feb 21;15(2):e0225677. doi: 10.1371/journal.pone.0225677 (PMC7035001; doi:10.1371/journal.pone.0225677)
Supplement: S4 Table — (XLSX) [file pone.0225677.s005.xlsx]

## Sheet: Sheet1
		S4 Table. Genes of each corresponding modules at different phases
LG phase					TR phase									PR phase
Blue	Turquoise	Yellow	Brown		Black	Blue	Brown	Green	Red	Turquoise	Yellow			Blue	Brown	Turquoise	Yellow
F751_0187	F751_0466	F751_3368	F751_0423		F751_6031	F751_4408	F751_4406	F751_4412	F751_4386	F751_4290	F751_6021			F751_0343	F751_3466	F751_4217	F751_5542
F751_6437	F751_0362	F751_1060	F751_0439		F751_5766	F751_4405	F751_4403	F751_4384	F751_4367	F751_4387	F751_6011			F751_3463	F751_5974	F751_5565	F751_3290
F751_0343	F751_0426	F751_6015	F751_4367		F751_0059	F751_4291	F751_4396	F751_4376	F751_6029	F751_4383	F751_6010			F751_5808	F751_3639	F751_6421	F751_4361
F751_3440	F751_4396	F751_5099	F751_5038		F751_6483	F751_4400	F751_4394	F751_4375	F751_6028	F751_4289	F751_6009			F751_6918	F751_5864	F751_2847	F751_0917
F751_2894	F751_2870	F751_6279	F751_2009		F751_4076	F751_4399	F751_4392	F751_4374	F751_6027	F751_4382	F751_4284			F751_6925	F751_4461	F751_2871	F751_5022
F751_6800	F751_6915	F751_2166	F751_0502		F751_4072	F751_4398	F751_4388	F751_4362	F751_6026	F751_4381	F751_6005			F751_4039	F751_0634	F751_2912	F751_2199
F751_0246	F751_1361	F751_2172	F751_0504		F751_4354	F751_4393	F751_4385	F751_4361	F751_6024	F751_4379	F751_6002			F751_0246	F751_5244	F751_6779	F751_1282
F751_1354	F751_3143	F751_0857	F751_2666		F751_4350	F751_4391	F751_4380	F751_6015	F751_1115	F751_4378	F751_4201			F751_3063	F751_0265	F751_6816	F751_5647
F751_5090	F751_2258	F751_3056	F751_2688		F751_3567	F751_4390	F751_6019	F751_0035	F751_1080	F751_4373	F751_1128			F751_3168	F751_3559	F751_6860	F751_1378
F751_3100	F751_3761	F751_6542	F751_2719		F751_3526	F751_4389	F751_6017	F751_1065	F751_1079	F751_4370	F751_1119			F751_3189	F751_4263	F751_5046	F751_5062
F751_1701	F751_1720	F751_1043	F751_2729		F751_3524	F751_4377	F751_6000	F751_4274	F751_4266	F751_4366	F751_1118			F751_1686	F751_6259	F751_5071	F751_3024
F751_1937	F751_1788	F751_5611	F751_5357		F751_0273	F751_4372	F751_5999	F751_1040	F751_3455	F751_4364	F751_1108			F751_1779	F751_6881	F751_2364	F751_0555
F751_6035	F751_1897	F751_6571	F751_0309		F751_5724	F751_4371	F751_5993	F751_1029	F751_5792	F751_4287	F751_1100			F751_1919	F751_1693	F751_1780	F751_4499
F751_2487	F751_1908	F751_3475	F751_3417		F751_5714	F751_4369	F751_1129	F751_1028	F751_3424	F751_6022	F751_1091			F751_6144	F751_6213	F751_1897	F751_4524
F751_4891	F751_1912	F751_4365	F751_2436		F751_5355	F751_4368	F751_1125	F751_1023	F751_5771	F751_6020	F751_1068			F751_6177	F751_6039	F751_6036	F751_3293
F751_4564	F751_1976	F751_0505	F751_2254		F751_1559	F751_4365	F751_1117	F751_4271	F751_5747	F751_6018	F751_1062			F751_3988	F751_1073	F751_0604	F751_0509
F751_5383	F751_0549	F751_6485	F751_0667		F751_6939	F751_4363	F751_1116	F751_1015	F751_1590	F751_6014	F751_1057			F751_5989	F751_6195	F751_2493	F751_0879
F751_2795	F751_2554	F751_4837	F751_3104		F751_0968	F751_4286	F751_1113	F751_1014	F751_3269	F751_6007	F751_1051			F751_2578	F751_5585	F751_1469	F751_3775
F751_5268	F751_2669	F751_6156	F751_4082		F751_5164	F751_6016	F751_1106	F751_4269	F751_5490	F751_6006	F751_1050			F751_2603	F751_6290	F751_3593	F751_0084
F751_5280	F751_0097	F751_6173	F751_2131		F751_6704	F751_6008	F751_1102	F751_4268	F751_3682	F751_6001	F751_1041			F751_1500	F751_2851	F751_6289	F751_3958
F751_3282	F751_2245	F751_2973	F751_0506		F751_0681	F751_6004	F751_4279	F751_3462	F751_6548	F751_5998	F751_1033			F751_2689	F751_3738	F751_4691	F751_1549
F751_6390	F751_5705	F751_2322	F751_4932		F751_5274	F751_6003	F751_1098	F751_3459	F751_6495	F751_5995	F751_1021			F751_2108	F751_6609	F751_4829	F751_4959
F751_4324	F751_5461	F751_6945	F751_0420		F751_0832	F751_5997	F751_1095	F751_3450	F751_4102	F751_5994	F751_1005			F751_2151	F751_4677	F751_2126	F751_2201
F751_1591	F751_5957	F751_1710	F751_0522		F751_5922	F751_5996	F751_4278	F751_3439	F751_4085	F751_1133	F751_1004			F751_4536	F751_4120	F751_6660	F751_4473
F751_1599	F751_5172	F751_6072	F751_2489		F751_2734	F751_4283	F751_1089	F751_3432	F751_4074	F751_1132	F751_3479			F751_5675	F751_2025	F751_2720	F751_2693
F751_2811	F751_3830	F751_1746	F751_3496		F751_0813	F751_1134	F751_1085	F751_5767	F751_4071	F751_1131	F751_3469			F751_5685	F751_4983	F751_0614	F751_0745
F751_2902	F751_3853	F751_1818	F751_5434		F751_4130	F751_1130	F751_1084	F751_5760	F751_4310	F751_1124	F751_3466			F751_3844	F751_6844	F751_2063	F751_2977
F751_5838	F751_6476	F751_3400	F751_5771		F751_0111	F751_4282	F751_1075	F751_3421	F751_4307	F751_1123	F751_3451			F751_0281	F751_3392	F751_1147	F751_2760
F751_2295	F751_3245	F751_0464	F751_4540		F751_0413	F751_1127	F751_1058	F751_5738	F751_6332	F751_1121	F751_3437			F751_0284	F751_6272	F751_5866	F751_2647
F751_4338	F751_1654	F751_5235	F751_3391		F751_4557	F751_1111	F751_1054	F751_3420	F751_6331	F751_4281	F751_3434			F751_6331	F751_1244	F751_1304	F751_1953
F751_3169	F751_2125	F751_6995	F751_3547		F751_5697	F751_1109	F751_1052	F751_1672	F751_6321	F751_1112	F751_3428			F751_6540	F751_4637	F751_4571	F751_3391
F751_5315	F751_0890	F751_4764	F751_4655		F751_5875	F751_1103	F751_1046	F751_1651	F751_6307	F751_4280	F751_5790			F751_6011	F751_5256	F751_4623	F751_4225
F751_6726	F751_6040	F751_3070	F751_0036		F751_5874	F751_1097	F751_1045	F751_1634	F751_3582	F751_1107	F751_5777			F751_0233	F751_6706	F751_1173	F751_1302
F751_3072	F751_2731	F751_5535	F751_5714		F751_1143	F751_1096	F751_1038	F751_1631	F751_3570	F751_1105	F751_3423			F751_6763	F751_5117	F751_0089	F751_4362
F751_2685	F751_2557	F751_6150	F751_3518		F751_4943	F751_1093	F751_1035	F751_1623	F751_3547	F751_1101	F751_5763			F751_6851	F751_3873	F751_4130	F751_1029
F751_2773	F751_3261	F751_4183	F751_2397		F751_0334	F751_1090	F751_1026	F751_1617	F751_3522	F751_1094	F751_5756			F751_1441	F751_1605	F751_0857	F751_0150
F751_0671	F751_4786	F751_2337	F751_1725		F751_2168	F751_1086	F751_1022	F751_3413	F751_3518	F751_1092	F751_3419			F751_5927	F751_1055	F751_6604	F751_4810
F751_2244	F751_5142	F751_2170	F751_1383		F751_2134	F751_1071	F751_1020	F751_1596	F751_0305	F751_1083	F751_1664			F751_3699	F751_3675	F751_5634	F751_4145
F751_2914	F751_6157	F751_1219	F751_2289		F751_0171	F751_4276	F751_1017	F751_3268	F751_0296	F751_1082	F751_1646			F751_4251	F751_1372	F751_5688	F751_0404
F751_3890	F751_2544	F751_6054	F751_0016		F751_0168	F751_1066	F751_1013	F751_3263	F751_0288	F751_1081	F751_1625			F751_5057	F751_3737	F751_7012	F751_1314
F751_1802	F751_4173	F751_5270	F751_2498		F751_4809	F751_1061	F751_1012	F751_3257	F751_5719	F751_4277	F751_1608			F751_3101	F751_3269	F751_0796	F751_4323
F751_2527	F751_0122	F751_0229	F751_3946		F751_6235	F751_1060	F751_1002	F751_3251	F751_5706	F751_1078	F751_1602			F751_4705	F751_3182	F751_0401	F751_6405
F751_1415	F751_0876	F751_2326	F751_2176		F751_6224	F751_1055	F751_0993	F751_5484	F751_3334	F751_1077	F751_1591			F751_4386	F751_3612	F751_4312	F751_2931
F751_1477	F751_0099	F751_2240	F751_2659		F751_3649	F751_1039	F751_3472	F751_3719	F751_5330	F751_1076	F751_3273			F751_4910	F751_4289	F751_6515	F751_2604
F751_2718	F751_5634	F751_2223	F751_3442		F751_2638	F751_1037	F751_3460	F751_3718	F751_3850	F751_1073	F751_3264			F751_1119	F751_0992	F751_3693	F751_3311
F751_2075	F751_1604	F751_5340	F751_3429		F751_2635	F751_1010	F751_3457	F751_3709	F751_3826	F751_1069	F751_3250			F751_3899	F751_1410	F751_5515	F751_1690
F751_0740	F751_0821	F751_4867	F751_0657		F751_2623	F751_4270	F751_3456	F751_3702	F751_3812	F751_1067	F751_3248			F751_3178	F751_4064	F751_4023	F751_6309
F751_5753	F751_2829	F751_5482	F751_3800		F751_5574	F751_1003	F751_3449	F751_3700	F751_1560	F751_1059	F751_5516			F751_5595	F751_0433	F751_2740	F751_1256
F751_6409	F751_5231	F751_3824	F751_6951		F751_5571	F751_1001	F751_3447	F751_3697	F751_6968	F751_1049	F751_5515			F751_1409	F751_1128	F751_5993	F751_6880
F751_5700	F751_4703	F751_1226	F751_2003		F751_2589	F751_0996	F751_3446	F751_6562	F751_5916	F751_1047	F751_5506			F751_6151	F751_4581	F751_1330	F751_3115
F751_0473	F751_0720	F751_2777	F751_6026		F751_2492	F751_0994	F751_5794	F751_6534	F751_5255	F751_1044	F751_5496			F751_4187	F751_3476	F751_6688	F751_2765
F751_1479	F751_5867	F751_1782	F751_0585		F751_2474	F751_0992	F751_5793	F751_3391	F751_5252	F751_1043	F751_5493			F751_4321	F751_0335	F751_4238	F751_4728
F751_2592	F751_1285	F751_5241	F751_5972		F751_0609	F751_0991	F751_5781	F751_6529	F751_5239	F751_1042	F751_5469			F751_6440	F751_5702	F751_5518	F751_0186
F751_2803	F751_4492	F751_0067	F751_1537		F751_0585	F751_0990	F751_5780	F751_6516	F751_5201	F751_1036	F751_5464			F751_6511	F751_6026	F751_3176	F751_5950
F751_6780	F751_5163	F751_0257	F751_5529		F751_0502	F751_3480	F751_5779	F751_6498	F751_5182	F751_1034	F751_3699			F751_4313	F751_5733	F751_2322	F751_3202
F751_0927	F751_4076	F751_4088	F751_6172		F751_3019	F751_3476	F751_5778	F751_6471	F751_6706	F751_1032	F751_3696			F751_2186	F751_1569	F751_6443	F751_3417
F751_2705	F751_6912	F751_2104	F751_2775		F751_0883	F751_4267	F751_5774	F751_4096	F751_0676	F751_1031	F751_3694			F751_6963	F751_6959	F751_5349	F751_4919
F751_0777	F751_6985	F751_5547	F751_1187		F751_3944	F751_3471	F751_5765	F751_4080	F751_0657	F751_1030	F751_3689			F751_2879	F751_2902	F751_0004	F751_5767
F751_3214	F751_3398	F751_0555	F751_0861		F751_6169	F751_3467	F751_5758	F751_4359	F751_0634	F751_4272	F751_6581			F751_3281	F751_0865	F751_1838	F751_1851
F751_3661	F751_5675	F751_1968	F751_3311		F751_1962	F751_3465	F751_5753	F751_4343	F751_5281	F751_1027	F751_3395			F751_6340	F751_0399	F751_2544	F751_3650
F751_5674	F751_3901	F751_5048	F751_5766		F751_1943	F751_3461	F751_5746	F751_4330	F751_0005	F751_1025	F751_3393			F751_3437	F751_2579	F751_0765	F751_3588
F751_4817	F751_1854	F751_7009	F751_2880		F751_1904	F751_3452	F751_5737	F751_4328	F751_5422	F751_1024	F751_6547			F751_5051	F751_2146	F751_4587	F751_4384
F751_6917	F751_6616	F751_4832	F751_5068		F751_1895	F751_3448	F751_1656	F751_4327	F751_5416	F751_1018	F751_6546			F751_4208	F751_5068	F751_1574	F751_5533
F751_4639	F751_1270	F751_1571	F751_6374		F751_2977	F751_3442	F751_1649	F751_4326	F751_5408	F751_1016	F751_6541			F751_4470	F751_2079	F751_6366	F751_3910
F751_0383	F751_6756	F751_3154	F751_5369		F751_1788	F751_4263	F751_1627	F751_4316	F751_5399	F751_1011	F751_6540			F751_3591	F751_4707	F751_2866	F751_2482
F751_3060	F751_3150	F751_4155	F751_6639		F751_1747	F751_3431	F751_4261	F751_4309	F751_5928	F751_1009	F751_6537			F751_6759	F751_2583	F751_5052	F751_2424
F751_4422	F751_6106	F751_4141	F751_1243		F751_1724	F751_3427	F751_1621	F751_6324	F751_2791	F751_1007	F751_6524			F751_0903	F751_3666	F751_6150	F751_5474
F751_2882	F751_2740	F751_1685	F751_3619		F751_1709	F751_5801	F751_1604	F751_6317	F751_2775	F751_1000	F751_6521			F751_2244	F751_0748	F751_3979	F751_1323
F751_1921	F751_3694	F751_1286	F751_5792		F751_3755	F751_5800	F751_1588	F751_6310	F751_2771	F751_0999	F751_6519			F751_4869	F751_2311	F751_4126	F751_2710
F751_6701	F751_2738	F751_1202	F751_2851		F751_3741	F751_5799	F751_3411	F751_6309	F751_2729	F751_0998	F751_6514			F751_3529	F751_6027	F751_0405	F751_6790
F751_0471	F751_6582	F751_5985	F751_0078		F751_2269	F751_5798	F751_1582	F751_6302	F751_5692	F751_0989	F751_6512			F751_2756	F751_6702	F751_5508	F751_6883
F751_5623	F751_1991	F751_1925	F751_0509		F751_2922	F751_5797	F751_3277	F751_6299	F751_5657	F751_3483	F751_6501			F751_0361	F751_0300	F751_3278	F751_4560
F751_4251	F751_6239	F751_4701	F751_0832			F751_5791	F751_3267	F751_0396	F751_5630	F751_3477	F751_6488			F751_6710	F751_6948	F751_0292	F751_4572
F751_5117	F751_0822	F751_6077	F751_0311			F751_5787	F751_3265	F751_0385	F751_6590	F751_3475	F751_6475			F751_2062	F751_0221	F751_4881	F751_1524
F751_6615	F751_0317	F751_5074	F751_3336			F751_3425	F751_3261	F751_0380	F751_0252	F751_3474	F751_3385			F751_6312	F751_1324	F751_4439	F751_6694
F751_5699	F751_1325	F751_0942	F751_5158			F751_5786	F751_3244	F751_3566	F751_4154	F751_3470	F751_4070			F751_6848	F751_0052	F751_5765	F751_5949
F751_1691	F751_5399	F751_5296	F751_1533			F751_5782	F751_5513	F751_3554	F751_4149	F751_3468	F751_4065			F751_1269	F751_6220	F751_3039	F751_3804
F751_0431	F751_2201	F751_5267	F751_2650			F751_5775	F751_3404	F751_3553	F751_5369	F751_3463	F751_4064			F751_0041	F751_2790	F751_1472	F751_5832
F751_6879	F751_6926	F751_1629	F751_0702			F751_5772	F751_5494	F751_3552	F751_5368	F751_4265	F751_4338			F751_6897	F751_5281	F751_4468	F751_2766
F751_5639	F751_4736	F751_1449	F751_3098			F751_5764	F751_5485	F751_3551	F751_6087	F751_3454	F751_4329			F751_3998	F751_4625	F751_5381	F751_1448
F751_3597	F751_5474	F751_3329	F751_5123			F751_5762	F751_5480	F751_3512	F751_6070	F751_3453	F751_4313			F751_0777	F751_1312	F751_4081	F751_2983
F751_2155	F751_3289	F751_6066	F751_3533			F751_5751	F751_5468	F751_3511	F751_6062	F751_3445	F751_6337			F751_4195	F751_1590	F751_3415	F751_4432
F751_1938	F751_0655	F751_4659	F751_1539			F751_5750	F751_5465	F751_3510	F751_0423	F751_3443	F751_6312			F751_5475	F751_3262	F751_6089	F751_4603
F751_6841	F751_5447	F751_3859	F751_2012			F751_5749	F751_5463	F751_3509	F751_0422	F751_3441	F751_6311			F751_5657	F751_0034	F751_5283	F751_6805
F751_2665	F751_5052	F751_5892	F751_6858			F751_5748	F751_0062	F751_3494	F751_1229	F751_3440	F751_3366			F751_1193	F751_5210	F751_6539	F751_5322
F751_1950	F751_3340	F751_1547	F751_4926			F751_5744	F751_3721	F751_3489	F751_1190	F751_3438	F751_0386			F751_0740	F751_6298	F751_0719	F751_4585
F751_3564	F751_3175	F751_3367	F751_0652			F751_5739	F751_3714	F751_3488	F751_1189	F751_3436	F751_3564			F751_6800	F751_6441	F751_5982	F751_2110
F751_0277	F751_2997	F751_4824	F751_0576			F751_5735	F751_3713	F751_0404	F751_1188	F751_3435	F751_3360			F751_2985	F751_3778	F751_2223	F751_0655
F751_5412	F751_1303	F751_5843	F751_5281			F751_1666	F751_3398	F751_6364	F751_4540	F751_3433	F751_3523			F751_7014	F751_3003	F751_0816	F751_5722
F751_2151	F751_6282	F751_1287	F751_0335			F751_1661	F751_3701	F751_6349	F751_4537	F751_3426	F751_3514			F751_2956	F751_3695	F751_2024	F751_5709
F751_4364	F751_4672	F751_4415	F751_6140			F751_1660	F751_3693	F751_0302	F751_4471	F751_5796	F751_3504			F751_5863	F751_5333	F751_6583	F751_3289
F751_0543	F751_1372	F751_1459	F751_5922			F751_1657	F751_3397	F751_0300	F751_4465	F751_5795	F751_3500			F751_6326	F751_5560	F751_6017	F751_5048
F751_3999	F751_5738	F751_1905	F751_2981			F751_1654	F751_3690	F751_0286	F751_1312	F751_5789	F751_0809			F751_2948	F751_4019	F751_3029	F751_3175
F751_2309	F751_3397	F751_4691	F751_0631			F751_1648	F751_3688	F751_0285	F751_1290	F751_5788	F751_6392			F751_0346	F751_6950	F751_5867	F751_0899
F751_6311	F751_3905	F751_4841	F751_4554			F751_1647	F751_3686	F751_3342	F751_1284	F751_5785	F751_6391			F751_5239	F751_6683	F751_6785	F751_1402
F751_5359	F751_6278	F751_0863	F751_2387			F751_1644	F751_6583	F751_0085	F751_0356	F751_5784	F751_6379			F751_0939	F751_2085	F751_4703	F751_2095
F751_1171	F751_1816	F751_1906	F751_4072			F751_1643	F751_6582	F751_0084	F751_1135	F751_5776	F751_6376			F751_4111	F751_0287	F751_4823	F751_6769
F751_1067	F751_3335	F751_6254	F751_1135			F751_3416	F751_6578	F751_0083	F751_2050	F751_5773	F751_6375			F751_0356	F751_3314	F751_6565	F751_6349
F751_3337	F751_0062	F751_1159	F751_6027			F751_1633	F751_6574	F751_0788	F751_4969	F751_5769	F751_6350			F751_6204	F751_5202	F751_2451	F751_3524
F751_5493	F751_1460	F751_5425	F751_4346			F751_1628	F751_6569	F751_0786	F751_4968	F751_5768	F751_0206			F751_5601	F751_1660	F751_2010	F751_0806
F751_1719	F751_6238	F751_3299	F751_0422			F751_1620	F751_6565	F751_5726	F751_4934	F751_5759	F751_0205			F751_0532	F751_0681	F751_5553	F751_2299
F751_2670	F751_6049	F751_4995	F751_1115			F751_1619	F751_6563	F751_5725	F751_0760	F751_5757	F751_0630			F751_4314	F751_0784	F751_5580	F751_3263
F751_4491	F751_6060	F751_6771	F751_2879			F751_1618	F751_6556	F751_5722	F751_0702	F751_5755	F751_0316			F751_3628	F751_1079	F751_3770	F751_0159
F751_6039	F751_4054	F751_2710	F751_5938			F751_1615	F751_6550	F751_0078	F751_2704	F751_5752	F751_0314			F751_1106	F751_2179	F751_6566	F751_6054
F751_4993	F751_2364	F751_5322	F751_6403			F751_1612	F751_6549	F751_0076	F751_2703	F751_5745	F751_4254			F751_3915	F751_5377	F751_0484	F751_6864
F751_2048	F751_6366	F751_2301	F751_5063			F751_1611	F751_6539	F751_3333	F751_6679	F751_5742	F751_0287			F751_1257	F751_5752	F751_0689	F751_4791
F751_5003	F751_4134	F751_2992	F751_4768			F751_1610	F751_6518	F751_0975	F751_6470	F751_5740	F751_0281			F751_0339	F751_1231	F751_1955	F751_0878
F751_6702	F751_4023	F751_6477	F751_6900			F751_1609	F751_6515	F751_0972	F751_6466	F751_1671	F751_0279			F751_5121	F751_1209	F751_5257	F751_3205
F751_1456	F751_6818	F751_4352	F751_5739			F751_1607	F751_6509	F751_0970	F751_2186	F751_1670	F751_0272			F751_1126	F751_6332	F751_0885	F751_1040
F751_2819	F751_3693	F751_4316	F751_2492			F751_1605	F751_6507	F751_5354	F751_2137	F751_1668	F751_0790			F751_4125	F751_4584	F751_4565	F751_4343
F751_2085	F751_2460	F751_3036	F751_6271			F751_1603	F751_6505	F751_5351	F751_2659	F751_1667	F751_0781			F751_0338	F751_6083	F751_5667	F751_2213
F751_5289	F751_3653	F751_6402	F751_0334			F751_1599	F751_6499	F751_5344	F751_2658	F751_1665	F751_3282			F751_2229	F751_1990	F751_0026	F751_2107
F751_0063	F751_4757	F751_3164	F751_5076			F751_1598	F751_6494	F751_5332	F751_2650	F751_1655	F751_0986			F751_0548	F751_0114	F751_5622	F751_0776
F751_1320	F751_4538	F751_5544	F751_6087			F751_1595	F751_6491	F751_5324	F751_2644	F751_1652	F751_0985			F751_3592	F751_1091	F751_6734	F751_2166
F751_5868	F751_5882	F751_6802	F751_4344			F751_1594	F751_6478	F751_5323	F751_6442	F751_1650	F751_0979			F751_3351	F751_1952	F751_3573	F751_0085
F751_5460	F751_1651	F751_5433	F751_1549			F751_1587	F751_6476	F751_5322	F751_4911	F751_3417	F751_0978			F751_6450	F751_6437	F751_5903	F751_1221
F751_4461	F751_2493	F751_0289	F751_6008			F751_1581	F751_4110	F751_5303	F751_4880	F751_1641	F751_0973			F751_6814	F751_3984	F751_6476	F751_2552
F751_1275	F751_5732	F751_2494	F751_1132			F751_1580	F751_3384	F751_5295	F751_6432	F751_1640	F751_5362			F751_0657	F751_1539	F751_3957	F751_1001
F751_0903	F751_3499	F751_0440	F751_3249			F751_1578	F751_4103	F751_5291	F751_6429	F751_1639	F751_5359			F751_4464	F751_1996	F751_3739	F751_0975
F751_2830	F751_0743	F751_5423	F751_3037			F751_3276	F751_4100	F751_3877	F751_4782	F751_1637	F751_5353			F751_4055	F751_2591	F751_5203	F751_6520
F751_3668	F751_2511	F751_0556	F751_6902			F751_3274	F751_4095	F751_3864	F751_6423	F751_1636	F751_5337			F751_4491	F751_6889	F751_3679	F751_4681
F751_1432	F751_1230	F751_3327	F751_0513			F751_3272	F751_4092	F751_3849	F751_6271	F751_1635	F751_5328			F751_5506	F751_4115	F751_2506	F751_2761
F751_1602	F751_4109	F751_3088	F751_6798			F751_3270	F751_4087	F751_3814	F751_6268	F751_1632	F751_5321			F751_0801	F751_5624	F751_4265	F751_1995
F751_6751	F751_1955	F751_3153	F751_0659			F751_3266	F751_4083	F751_1549	F751_6262	F751_1630	F751_5315			F751_3562	F751_2775	F751_6386	F751_5129
F751_1035	F751_6373	F751_1233	F751_2369			F751_3246	F751_4082	F751_1547	F751_6204	F751_1629	F751_5294			F751_0379	F751_5555	F751_0065	F751_1977
F751_3386	F751_4260	F751_3945	F751_2154			F751_3245	F751_4081	F751_6996	F751_6199	F751_3415	F751_5284			F751_1822	F751_5637	F751_0983	F751_4412
F751_0429	F751_1942	F751_4978	F751_0168			F751_3406	F751_4077	F751_6982	F751_5594	F751_1624	F751_3854			F751_1530	F751_6596	F751_1976	F751_5035
F751_4146	F751_3262	F751_2696	F751_2419			F751_5511	F751_4068	F751_6981	F751_3593	F751_1622	F751_3851			F751_0038	F751_2466	F751_3057	F751_1956
F751_1480	F751_5387	F751_5077	F751_2703			F751_5508	F751_4055	F751_6979	F751_1510	F751_1616	F751_3844			F751_6815	F751_5201	F751_3713	F751_5291
F751_4960	F751_5834	F751_2545	F751_0632			F751_5507	F751_4054	F751_6974	F751_5585	F751_1601	F751_3827			F751_2930	F751_6595	F751_3198	F751_4544
F751_1777	F751_5224	F751_2028	F751_3649			F751_5503	F751_4053	F751_5909	F751_1501	F751_1600	F751_1568			F751_3100	F751_4057	F751_1012	F751_0286
F751_3393	F751_6089	F751_2275	F751_0633			F751_5495	F751_4049	F751_0967	F751_2632	F751_1597	F751_3314			F751_3983	F751_6700	F751_3316	F751_6295
F751_4568	F751_5781	F751_3509	F751_1251			F751_5491	F751_4351	F751_0964	F751_2533	F751_1592	F751_3313			F751_0667	F751_3199	F751_4492	F751_4999
F751_0443	F751_4436	F751_6506	F751_4025			F751_5486	F751_3374	F751_5240	F751_2498	F751_1586	F751_1530			F751_3890	F751_4211	F751_5746	F751_6826
F751_6875	F751_5799	F751_4555	F751_4968			F751_5482	F751_4303	F751_5200	F751_2466	F751_1584	F751_0011			F751_3999	F751_5997	F751_0898	F751_0049
F751_4486	F751_4740	F751_1833	F751_4156			F751_5479	F751_4295	F751_5196	F751_2463	F751_1583	F751_7014			F751_1877	F751_5138	F751_5904	F751_3921
F751_3505	F751_5899	F751_0377	F751_6295			F751_5478	F751_6298	F751_5194	F751_2436	F751_1576	F751_6983			F751_2061	F751_1165	F751_6254	F751_3750
F751_2664	F751_6059	F751_2984	F751_5435			F751_5476	F751_0052	F751_3293	F751_0576	F751_3279	F751_6972			F751_1153	F751_5193	F751_5183	F751_5332
F751_6397	F751_6186	F751_6531	F751_2658			F751_5473	F751_0394	F751_5157	F751_0503	F751_3278	F751_6958			F751_2834	F751_0945	F751_5613	F751_0944
F751_4013	F751_4733	F751_2359	F751_6241			F751_5467	F751_0393	F751_3290	F751_5972	F751_3275	F751_6956			F751_5053	F751_1082	F751_5327	F751_4876
F751_2956	F751_2538	F751_0007	F751_6889			F751_5466	F751_3583	F751_6694	F751_3003	F751_3271	F751_6955			F751_4202	F751_0314	F751_3701	F751_2200
F751_3405	F751_5262	F751_1597	F751_3027			F751_5462	F751_3577	F751_0032	F751_5529	F751_3409	F751_6952			F751_2480	F751_1962	F751_1129	F751_1685
F751_3360	F751_2680	F751_5976	F751_6307			F751_3399	F751_3573	F751_0028	F751_0868	F751_3262	F751_6951			F751_3403	F751_6300	F751_6711	F751_6299
F751_3077	F751_4754	F751_0151	F751_4950			F751_3704	F751_3572	F751_0186	F751_3986	F751_3408	F751_3303			F751_6777	F751_6530	F751_3918	F751_1596
F751_5023	F751_5385	F751_5225	F751_3120			F751_3703	F751_3561	F751_0655	F751_3981	F751_3259	F751_6933			F751_0039	F751_1196	F751_6758	F751_4304
F751_4478	F751_3015	F751_0436	F751_3794			F751_3698	F751_3560	F751_0643	F751_3946	F751_3258	F751_5918			F751_2246	F751_2945	F751_6999	F751_4498
F751_5531	F751_6730	F751_2857	F751_4966			F751_3695	F751_3557	F751_0637	F751_3939	F751_3256	F751_0194			F751_2350	F751_5416	F751_0289	F751_3973
F751_6334	F751_3958	F751_5829	F751_1196			F751_3685	F751_3549	F751_5272	F751_5520	F751_3255	F751_5249			F751_6181	F751_4684	F751_1994	F751_1928
F751_4091	F751_2362	F751_1745	F751_2122			F751_3683	F751_3544	F751_0096	F751_6125	F751_3407	F751_5245			F751_6118	F751_5011	F751_0466	F751_5522
F751_1563	F751_3607	F751_1426	F751_3675			F751_6580	F751_3531	F751_5950	F751_6105	F751_3247	F751_5236			F751_1865	F751_0671	F751_2794	F751_2240
F751_3250	F751_2506	F751_3102	F751_5657			F751_6579	F751_3525	F751_5949	F751_2012	F751_3243	F751_5229			F751_5173	F751_5133	F751_1081	F751_4140
F751_1819	F751_6017	F751_5784	F751_5299			F751_6577	F751_3520	F751_5944	F751_1975	F751_5514	F751_5228			F751_2665	F751_6062	F751_2208	F751_5705
F751_3504	F751_2874	F751_1327	F751_5828			F751_6573	F751_3503	F751_5942	F751_2987	F751_5512	F751_5191			F751_3385	F751_6087	F751_1572	F751_1764
F751_3983	F751_2312	F751_6147	F751_6104			F751_6566	F751_3502	F751_5935	F751_1960	F751_5510	F751_5188			F751_5039	F751_5910	F751_1343	F751_6498
F751_5466	F751_2761	F751_1923	F751_6062			F751_6557	F751_3499	F751_5423	F751_1959	F751_5509	F751_5175			F751_3631	F751_5408	F751_1553	F751_6317
F751_0338	F751_3632	F751_4970	F751_5136			F751_6544	F751_0810	F751_5419	F751_1949	F751_5505	F751_5173			F751_6130	F751_6856	F751_2392	F751_2270
F751_6338	F751_0878	F751_3114	F751_4697			F751_3392	F751_0808	F751_5418	F751_1924	F751_5504	F751_5171			F751_0489	F751_1943	F751_0499	F751_2457
F751_3346	F751_5586	F751_5718	F751_3782			F751_6535	F751_0403	F751_5411	F751_1919	F751_5502	F751_5160			F751_5447	F751_3508	F751_6823	F751_5760
F751_6647	F751_2570	F751_3247	F751_3129			F751_6531	F751_0401	F751_5404	F751_1835	F751_5500	F751_5151			F751_3550	F751_4471	F751_5849	F751_6927
F751_4649	F751_6972	F751_3309	F751_3182			F751_6530	F751_6386	F751_5402	F751_1798	F751_5499	F751_6713			F751_4355	F751_5769	F751_6569	F751_1905
F751_5325	F751_1302	F751_2008	F751_4354			F751_6528	F751_6378	F751_5400	F751_1790	F751_5492	F751_6710			F751_3496	F751_1788	F751_5276	F751_5295
F751_4536	F751_5964	F751_2418	F751_4132			F751_3390	F751_6377	F751_5924	F751_1750	F751_5489	F751_4248			F751_2376	F751_2168	F751_4278	F751_4884
F751_6828	F751_3212	F751_0313	F751_0732			F751_3389	F751_6372	F751_0823	F751_1738	F751_5488	F751_0667			F751_2960	F751_1750	F751_5972	F751_3118
F751_3851	F751_5893	F751_4459	F751_6331			F751_6510	F751_6362	F751_2802	F751_1733	F751_3403	F751_0664			F751_3783	F751_3651	F751_5841	F751_5419
F751_3351	F751_6779	F751_4497	F751_1544			F751_3388	F751_6358	F751_2778	F751_1725	F751_3402	F751_0660			F751_4573	F751_5169	F751_0165	F751_5893
F751_4165	F751_3900	F751_3885	F751_3059			F751_6500	F751_6352	F751_2766	F751_1695	F751_5474	F751_0656			F751_2771	F751_4266	F751_5834	F751_6802
F751_3514	F751_4045	F751_3685	F751_6300			F751_6487	F751_6348	F751_2765	F751_3754	F751_5471	F751_0650			F751_3395	F751_5907	F751_6574	F751_1261
F751_4254	F751_0704	F751_3131	F751_6005			F751_6486	F751_6347	F751_2763	F751_3752	F751_5470	F751_0649			F751_6958	F751_4950	F751_3306	F751_6736
F751_1740	F751_6564	F751_2428	F751_5619			F751_6479	F751_0312	F751_2761	F751_2387	F751_3400	F751_0647			F751_3676	F751_6163	F751_2874	F751_2724
F751_3988	F751_1173	F751_4510	F751_5294			F751_4258	F751_0304	F751_2760	F751_2355	F751_3720	F751_0645			F751_6409	F751_6970	F751_2780	F751_5816
F751_6729	F751_3135	F751_6020	F751_6419			F751_4114	F751_0298	F751_2724	F751_2351	F751_3716	F751_0641			F751_5532	F751_4778	F751_5058	F751_4450
F751_2027	F751_4959	F751_3208	F751_6766			F751_4109	F751_0292	F751_5694	F751_2332	F751_3715	F751_5268			F751_4197	F751_3942	F751_6868	F751_1003
F751_3644	F751_2724	F751_0244	F751_2910			F751_4104	F751_3343	F751_5686	F751_2324	F751_3712	F751_5266			F751_5813	F751_1002	F751_4388	F751_3158
F751_5804	F751_6989	F751_1009	F751_3071			F751_4091	F751_0280	F751_5655	F751_2256	F751_3711	F751_5263			F751_6741	F751_3930	F751_3276	F751_3702
F751_0649	F751_6304	F751_0369	F751_3449			F751_4090	F751_0275	F751_5652	F751_3231	F751_3710	F751_5261			F751_6470	F751_1394	F751_5872	F751_6173
F751_5589	F751_2392	F751_6528	F751_2583			F751_4089	F751_0274	F751_5647	F751_3209	F751_3707	F751_5257			F751_5038	F751_0968	F751_0900	F751_4972
F751_6686	F751_3501	F751_0705	F751_7015			F751_4075	F751_0266	F751_5636	F751_3181	F751_3706	F751_5948			F751_6049	F751_6235	F751_3514	F751_5196
F751_4718	F751_4263	F751_6638	F751_0004			F751_4069	F751_0207	F751_5618	F751_3152	F751_3705	F751_5941			F751_4590	F751_0077	F751_5451	F751_2971
F751_3300	F751_1763	F751_4626	F751_1136			F751_3380	F751_3339	F751_6597		F751_3687	F751_5421			F751_6155	F751_1589	F751_4380	F751_3901
F751_1664	F751_0300	F751_3176	F751_0660			F751_4062	F751_0789	F751_6595		F751_3684	F751_5409			F751_5123	F751_5928	F751_4196	F751_0149
F751_1119	F751_3162	F751_5111	F751_5286			F751_4061	F751_5732	F751_0861		F751_6576	F751_5407			F751_2400	F751_2072	F751_5507	F751_4855
F751_1683	F751_0654	F751_2002	F751_5594			F751_4059	F751_5730	F751_0860		F751_6572	F751_5395			F751_1194	F751_1352	F751_3544	F751_1767
F751_1673	F751_4351	F751_5061	F751_0503			F751_4051	F751_4253	F751_0253		F751_6571	F751_5919			F751_5536	F751_6250	F751_4455	F751_3336
F751_2709	F751_6120	F751_6399	F751_1126			F751_4352	F751_0983	F751_4152		F751_6567	F751_2781			F751_5097	F751_1736	F751_4502	F751_2124
F751_1476	F751_0434	F751_0558	F751_4513			F751_4348	F751_0981	F751_4145		F751_3394	F751_2757			F751_3880	F751_4782	F751_4537	F751_3629
F751_5321	F751_5774	F751_4437	F751_5186			F751_4347	F751_3330	F751_0432		F751_6559	F751_0817			F751_2819	F751_1096	F751_4129	F751_3127
F751_1138	F751_0914	F751_5734	F751_0988			F751_4346	F751_5349	F751_4140		F751_6554	F751_2749			F751_4579	F751_4104	F751_2305	F751_3211
F751_5205	F751_5468	F751_1556	F751_1265			F751_4345	F751_5346	F751_0016		F751_6545	F751_2747			F751_1178	F751_3941	F751_6077	F751_0542
F751_0344	F751_6708	F751_1131	F751_3387			F751_4342	F751_5345	F751_0088		F751_6543	F751_2722			F751_0187	F751_0294	F751_5259	F751_0088
F751_5823	F751_6854	F751_5232	F751_6214			F751_4341	F751_5343	F751_5386		F751_6542	F751_5687			F751_3061	F751_2855	F751_5547	F751_1870
F751_3740	F751_0669	F751_4453	F751_4310			F751_4340	F751_3328	F751_6065		F751_6538	F751_5685			F751_6252	F751_2954	F751_3040	F751_0285
F751_0642	F751_6767	F751_4312	F751_6119			F751_4335	F751_5327	F751_6054		F751_6536	F751_5675			F751_4985	F751_5158	F751_2013	F751_4724
F751_0109	F751_3058	F751_2629	F751_1284			F751_4331	F751_5313	F751_0113		F751_6532	F751_5654			F751_4597	F751_3387	F751_5527	F751_2304
F751_5701	F751_4795	F751_5047	F751_3177			F751_3375	F751_5286	F751_0110		F751_6527	F751_5653			F751_1121	F751_2398	F751_1063	F751_5418
F751_2128	F751_3921	F751_5065	F751_3754			F751_4257	F751_3323	F751_1243		F751_6526	F751_5633			F751_5147	F751_5625	F751_0011	F751_1243
F751_0391	F751_3277	F751_6051	F751_3414			F751_4325	F751_3868	F751_1221		F751_6525	F751_5628			F751_1931	F751_0999	F751_5284	F751_5164
F751_3085	F751_3544	F751_1674	F751_5767			F751_4323	F751_3866	F751_1220		F751_6520	F751_5625			F751_1456	F751_4062	F751_6320	F751_1547
F751_1608	F751_4766	F751_1935	F751_6970			F751_4322	F751_3865	F751_1199		F751_6517	F751_5619			F751_3597	F751_4827	F751_2352	F751_1651
F751_2446	F751_3821	F751_6090	F751_3746			F751_4315	F751_3861	F751_1198		F751_6513	F751_5617			F751_6209	F751_6622	F751_1382	F751_2291
F751_2106	F751_4174	F751_0670	F751_1559			F751_4312	F751_3857	F751_1172		F751_6506	F751_5607			F751_4901	F751_2566	F751_6404	F751_5323
F751_0700	F751_5875	F751_4181	F751_1728			F751_4311	F751_3846	F751_1165		F751_6504	F751_5602			F751_5407	F751_2688	F751_1866	F751_6516
F751_0238	F751_0336	F751_3805	F751_5330			F751_4305	F751_3837	F751_0257		F751_6503	F751_5601			F751_2106	F751_6246	F751_4022	F751_3076
F751_4901	F751_3157	F751_6842	F751_2482			F751_3371	F751_3834	F751_4635		F751_6490	F751_0439			F751_4228	F751_2185	F751_6771	F751_2266
F751_6759	F751_4810	F751_2023	F751_4635			F751_6333	F751_3832	F751_4615		F751_6489	F751_6593			F751_4254	F751_3582	F751_2103	F751_1901
F751_6250	F751_0855	F751_3213	F751_6660			F751_6329	F751_3830	F751_4603		F751_6485	F751_6586			F751_4020	F751_4407	F751_1026	F751_4615
F751_2054	F751_0157	F751_5209	F751_5886			F751_6325	F751_3825	F751_4593		F751_3386	F751_6584			F751_4899	F751_6704	F751_3056	F751_2430
F751_5421	F751_2564	F751_3616	F751_1145			F751_6319	F751_3821	F751_4585		F751_6480	F751_0433			F751_2216	F751_1899	F751_2776	F751_5423
F751_5911	F751_5443	F751_2779	F751_6877			F751_6315	F751_3316	F751_4572		F751_6474	F751_4142			F751_3418	F751_6804	F751_1397	F751_2831
F751_1706	F751_4998	F751_6240	F751_2097			F751_6305	F751_1574	F751_4560		F751_6472	F751_0431			F751_2576	F751_0669	F751_1364	F751_0832
F751_4614	F751_3237	F751_6487	F751_4005			F751_6300	F751_1573	F751_4559		F751_4111	F751_0429			F751_2083	F751_6403	F751_4837	F751_6847
F751_4640	F751_2136	F751_2113	F751_1904			F751_0177	F751_1553	F751_4544		F751_4106	F751_6064			F751_5654	F751_5347	F751_0691	F751_3512
F751_4889	F751_5058	F751_4801	F751_0630			F751_0399	F751_1548	F751_4539		F751_4105	F751_6053			F751_3748	F751_5382	F751_2393	F751_3062
F751_4440	F751_4198		F751_2355			F751_0390	F751_6999	F751_4524		F751_4101	F751_6050			F751_4003	F751_1423	F751_0103	F751_4697
F751_5654	F751_1117		F751_4457			F751_0388	F751_6989	F751_4513		F751_4099	F751_0108			F751_0973	F751_4852	F751_4191	F751_1634
F751_5743	F751_1002		F751_1306			F751_0387	F751_6984	F751_4512		F751_3383	F751_0421			F751_1937	F751_4071	F751_6352	F751_2488
F751_5617	F751_6705		F751_0862			F751_0383	F751_3307	F751_4508		F751_3382	F751_1235			F751_6898	F751_4856	F751_3022	F751_1439
F751_6870	F751_4941		F751_0240			F751_4256	F751_6970	F751_4498		F751_4086	F751_1232			F751_4608	F751_5825	F751_4652	F751_6510
F751_3273	F751_3989		F751_4343			F751_0382	F751_6963	F751_4490		F751_4084	F751_1227			F751_4987	F751_1032	F751_5056	F751_1757
F751_6567	F751_5450		F751_2463			F751_3580	F751_6962	F751_4481		F751_4079	F751_1218			F751_4451	F751_0991	F751_6764	F751_5500
F751_1156	F751_5660		F751_1229			F751_3364	F751_3305	F751_4480		F751_3381	F751_0418			F751_3181	F751_3348	F751_3624	F751_5636
F751_2645	F751_2668		F751_5005			F751_3576	F751_6953	F751_4475		F751_4073	F751_1193			F751_5896	F751_5874	F751_2957	F751_3150
F751_2061	F751_6187		F751_0230			F751_3569	F751_3304	F751_4474		F751_4063	F751_1187			F751_2128	F751_1507	F751_4045	F751_4922
F751_5651	F751_5135		F751_0887			F751_3363	F751_6946	F751_4473		F751_4060	F751_1179			F751_0204	F751_2281	F751_1754	F751_5944
F751_5979	F751_5729		F751_2713			F751_3559	F751_6936	F751_4469		F751_3379	F751_1178			F751_4239	F751_1249	F751_2378
F751_5995	F751_3970		F751_6024			F751_3558	F751_6935	F751_4457		F751_4058	F751_1158			F751_2806	F751_1940	F751_5891
F751_0524	F751_3003		F751_3998			F751_3556	F751_6934	F751_4450		F751_3378	F751_1156			F751_6411	F751_1424	F751_4494
F751_4202	F751_3713		F751_3436			F751_3555	F751_3302	F751_4432		F751_4358	F751_1155			F751_5603	F751_0760	F751_0812
F751_5863	F751_0451		F751_2411			F751_3361	F751_5915	F751_1323		F751_4355	F751_0260			F751_1005	F751_3537	F751_0099
F751_6710	F751_4563		F751_1695			F751_3546	F751_5914	F751_1315		F751_3377	F751_4638			F751_2704	F751_5491	F751_2522
F751_1801	F751_0564		F751_2315			F751_3542	F751_3301	F751_1314		F751_4349	F751_4637			F751_0914	F751_4799	F751_3618
F751_2566	F751_1227		F751_4543			F751_3540	F751_0965	F751_1302		F751_3376	F751_4622			F751_4896	F751_5362	F751_1847
F751_7014	F751_4304		F751_3850			F751_3535	F751_0962	F751_1289		F751_4339	F751_4618			F751_4902	F751_2389	F751_6518
F751_0489	F751_1371		F751_3522			F751_3534	F751_0961	F751_1273		F751_4337	F751_4614			F751_5188	F751_3337	F751_1649
F751_6829	F751_0898		F751_1667			F751_3532	F751_3300	F751_1262		F751_4333	F751_4608			F751_2209	F751_3665	F751_5494
F751_4007	F751_2126		F751_5990			F751_3359	F751_5234	F751_1261		F751_4332	F751_4606			F751_4070	F751_5028	F751_6842
F751_3385	F751_1621		F751_4465			F751_3521	F751_5231	F751_0026		F751_4320	F751_0407			F751_0473	F751_5582	F751_4198
F751_2246	F751_1672		F751_4386			F751_3516	F751_5227	F751_5705		F751_4318	F751_4597			F751_0527		F751_5468
F751_3662	F751_3028		F751_5121			F751_3357	F751_5224	F751_5907		F751_4314	F751_4592			F751_3147		F751_2529
F751_6045	F751_4087		F751_5822			F751_3506	F751_5195	F751_5901		F751_3373	F751_4579			F751_0514		F751_3002
F751_4990	F751_2352		F751_6541			F751_3501	F751_5183	F751_5897		F751_4308	F751_0081			F751_3214		F751_5957
F751_4896	F751_6055					F751_3356	F751_5172	F751_5893		F751_4306	F751_4574			F751_0543		F751_3946
F751_2514	F751_3804					F751_3495	F751_5168	F751_5872		F751_4301	F751_4573			F751_0647		F751_4143
F751_6796	F751_4188					F751_3491	F751_5167	F751_0354		F751_4300	F751_4571			F751_1366		F751_2821
F751_3660	F751_6079					F751_3487	F751_5162	F751_5864		F751_4298	F751_4569			F751_2916		F751_4740
F751_0205	F751_0286					F751_3485	F751_5153	F751_2247		F751_4296	F751_0379			F751_6951		F751_4840
F751_3492	F751_2024					F751_3484	F751_6711	F751_2064		F751_4294	F751_0378			F751_4527		F751_5988
F751_0628	F751_1349					F751_0126	F751_6699	F751_2031		F751_0004	F751_4536			F751_5965		F751_2387
F751_3221	F751_5470					F751_0807	F751_6691	F751_4972		F751_6339	F751_4527			F751_0980		F751_3088
F751_3122	F751_6699					F751_0805	F751_6689	F751_4966		F751_6338	F751_4520			F751_0568		F751_4800
F751_2480	F751_5463					F751_0799	F751_3287	F751_4959		F751_6335	F751_4519			F751_0610		F751_2272
F751_5437	F751_4534					F751_0798	F751_6684	F751_4951		F751_6334	F751_0376			F751_4846		F751_1095
F751_1500	F751_1288					F751_0405	F751_0693	F751_4948		F751_6330	F751_4504			F751_3428		F751_4350
F751_1401	F751_5291					F751_0036	F751_0689	F751_4946		F751_6327	F751_4492			F751_5704		F751_0180
F751_1259	F751_2690					F751_6388	F751_0686	F751_4945		F751_6320	F751_0372			F751_5700		F751_5163
F751_1900	F751_0457					F751_6385	F751_0684	F751_4922		F751_6316	F751_4461			F751_6729		F751_6378
F751_5601	F751_4151					F751_6384	F751_0683	F751_4919		F751_6314	F751_4440			F751_5861		F751_4739
F751_5175	F751_5832					F751_6383	F751_0680	F751_4916		F751_6301	F751_1320			F751_1042		F751_1020
F751_0486	F751_6348					F751_3350	F751_0677	F751_0776		F751_3367	F751_1300			F751_2136		F751_6776
F751_5407	F751_1738					F751_6374	F751_0669	F751_0767		F751_0400	F751_1295			F751_3419		F751_1873
F751_5559	F751_5737					F751_6369	F751_0654	F751_0745		F751_0398	F751_1291			F751_1802		F751_0909
F751_5808	F751_5841					F751_3349	F751_0839	F751_0738		F751_0397	F751_1269			F751_3393		F751_2530
F751_5861	F751_1234					F751_6366	F751_0638	F751_0727		F751_0395	F751_0039			F751_2691		F751_0537
F751_0281	F751_0487					F751_6365	F751_5265	F751_0706		F751_0391	F751_5701			F751_1320		F751_0734
F751_0030	F751_4823					F751_6363	F751_5262	F751_0617		F751_0384	F751_5700			F751_6262		F751_4744
F751_2084	F751_3220					F751_6360	F751_5260	F751_2721		F751_0381	F751_5699			F751_0747		F751_2251
F751_0566	F751_3287					F751_6359	F751_5259	F751_2710		F751_3585	F751_5906			F751_2274		F751_4874
F751_0779	F751_4441					F751_6356	F751_0135	F751_0044		F751_3581	F751_5896			F751_3604		F751_2610
F751_5365	F751_0499					F751_6351	F751_0131	F751_6680		F751_3579	F751_5894			F751_1362		F751_1742
F751_2512	F751_5455					F751_3347	F751_5957	F751_6672		F751_3574	F751_5886			F751_6524		F751_1982
F751_1007	F751_6505					F751_6345	F751_5951	F751_6468		F751_3571	F751_5870			F751_2035		F751_1615
F751_0835	F751_1656					F751_6342	F751_5938	F751_6621		F751_3565	F751_5861			F751_6686		F751_3340
F751_3437	F751_5993					F751_0319	F751_5460	F751_2240		F751_3563	F751_5856			F751_2846		F751_6135
F751_5147	F751_0304					F751_0318	F751_5455	F751_2201		F751_3362	F751_5855			F751_2498		F751_2516
F751_0468	F751_6185					F751_0311	F751_0830	F751_2199		F751_3550	F751_1153			F751_2490		F751_4760
F751_1665	F751_3062					F751_0310	F751_5443	F751_2190		F751_3548	F751_1145			F751_4440		F751_0336
F751_1484	F751_4380					F751_0309	F751_5436	F751_2189		F751_3545	F751_2058			F751_1918		F751_3560
F751_6450	F751_0079					F751_0307	F751_0828	F751_2171		F751_3543	F751_2054			F751_3250		F751_3252
F751_3897	F751_4278					F751_0306	F751_5420	F751_2169		F751_3539	F751_2048			F751_2699		F751_0021
F751_0169	F751_0469					F751_0303	F751_5393	F751_2166		F751_3538	F751_2035			F751_5818		F751_3455
F751_6504	F751_1330					F751_0301	F751_5921	F751_2156		F751_3536	F751_2027			F751_4025		F751_6223
F751_4981	F751_3825					F751_0299	F751_0822	F751_2124		F751_3529	F751_0344			F751_5412		F751_0312
F751_1876	F751_6569					F751_0293	F751_2797	F751_2117		F751_3358	F751_2021			F751_6439		F751_1017
F751_4822	F751_0096					F751_0291	F751_0821	F751_2110		F751_3517	F751_0101			F751_4417		F751_1611
F751_5628	F751_2118					F751_0284	F751_2789	F751_2107		F751_3515	F751_4985			F751_4645		F751_5080
F751_1530	F751_1772					F751_0283	F751_2783	F751_6452		F751_3513	F751_4984			F751_0783		F751_1854
F751_4152	F751_1502					F751_0270	F751_2782	F751_2095		F751_3508	F751_4982			F751_0979		F751_4978
F751_6276	F751_3739					F751_0267	F751_2780	F751_6451		F751_3507	F751_4981			F751_0476		F751_0683
F751_1295	F751_4074					F751_0265	F751_2776	F751_2082		F751_3505	F751_4975			F751_1528		F751_2917
F751_4747	F751_5963					F751_0075	F751_2741	F751_0121		F751_3498	F751_4973			F751_0279		F751_4578
F751_4569	F751_5283					F751_0087	F751_2740	F751_2695		F751_3355	F751_4961			F751_5160		F751_5597
F751_5752	F751_1467					F751_0797	F751_2738	F751_2693		F751_4255	F751_4960			F751_2233		F751_3333
F751_2806	F751_6520					F751_0796	F751_2731	F751_2682		F751_3354	F751_0339			F751_0323		F751_1868
F751_2062	F751_6442					F751_0794	F751_5688	F751_2681		F751_0801	F751_4956			F751_4640		F751_5985
F751_6983	F751_2225					F751_0791	F751_5682	F751_2647		F751_0800	F751_0338			F751_0565		F751_6060
F751_4065	F751_1282					F751_0021	F751_5670	F751_0162		F751_0018	F751_0337			F751_2908		F751_6854
F751_3874	F751_4595					F751_5733	F751_5660	F751_0159		F751_6390	F751_4932			F751_3071		F751_0135
F751_6281	F751_3136					F751_5729	F751_0444	F751_0150		F751_6389	F751_3679			F751_3660		F751_6178
F751_4113	F751_5452					F751_5728	F751_5622	F751_0149		F751_3351	F751_3678			F751_0239		F751_6009
F751_5610	F751_4419					F751_5721	F751_5621	F751_4913		F751_6382	F751_3677			F751_2685		F751_3382
F751_3601	F751_0088					F751_3335	F751_5616	F751_4876		F751_6381	F751_0773			F751_4698		F751_0854
F751_4714	F751_0758					F751_5711	F751_5613	F751_4851		F751_6380	F751_0772			F751_5018		F751_3363
F751_5191	F751_6718					F751_5709	F751_5603	F751_4839		F751_6370	F751_0333			F751_6972		F751_0682
F751_4796	F751_0830					F751_0077	F751_5599	F751_4833		F751_6367	F751_0332			F751_5261		F751_1763
F751_4279	F751_5812					F751_3281	F751_5598	F751_4831		F751_6361	F751_0751			F751_5421		F751_1538
F751_0586	F751_2980					F751_3280	F751_0859	F751_4810		F751_6357	F751_0747			F751_2747		F751_4756
F751_0940	F751_3459					F751_0988	F751_0855	F751_4801		F751_6355	F751_0740			F751_2868		F751_3914
F751_3854	F751_3302					F751_0987	F751_0250	F751_4797		F751_6354	F751_0330			F751_1072		F751_5267
F751_3798	F751_3516					F751_0982	F751_4151	F751_4791		F751_6353	F751_0737			F751_3492		F751_5172
F751_6099	F751_4739					F751_0976	F751_4150	F751_4762		F751_6346	F751_0733			F751_6504		F751_3747
F751_6389	F751_4496					F751_3332	F751_4143	F751_4724		F751_6344	F751_0722			F751_2202		F751_3261
F751_4624	F751_5956					F751_5356	F751_4134	F751_4721		F751_6341	F751_0703			F751_4618		F751_1930
F751_2804	F751_1148					F751_5348	F751_4133	F751_4700		F751_6340	F751_0700			F751_4891		F751_6313
F751_0945	F751_5494					F751_5347	F751_4131	F751_4697		F751_0631	F751_0628			F751_2152		F751_0970
F751_1849	F751_3411					F751_3329	F751_4129	F751_4683		F751_3346	F751_2709			F751_1568		F751_3136
F751_4579	F751_2427					F751_5339	F751_0430	F751_4681		F751_0315	F751_2705			F751_2986		F751_0378
F751_6554	F751_5479					F751_5336	F751_4118	F751_4663		F751_0313	F751_0042			F751_6281		F751_2669
F751_6209	F751_4330					F751_5333	F751_0089	F751_4658		F751_3344	F751_6681			F751_3779		F751_3254
F751_2948	F751_1118					F751_5326	F751_5385	F751_4647		F751_0297	F751_6676			F751_2048		F751_4525
F751_3231	F751_2522					F751_5317	F751_5376	F751_4644		F751_0294	F751_6671			F751_0868		F751_6239
F751_6513	F751_2123					F751_5316	F751_5372	F751_6295		F751_0289	F751_6656			F751_3146		F751_2385
F751_1865	F751_6518					F751_5314	F751_6089	F751_6284		F751_0282	F751_6654			F751_2051		F751_6305
F751_2139	F751_0355					F751_5312	F751_6082	F751_6405		F751_0278	F751_6651			F751_1232		F751_3654
F751_6488	F751_6819					F751_5308	F751_6080	F751_6232		F751_0277	F751_6647			F751_3273		F751_1407
F751_3550	F751_5622					F751_5307	F751_6063	F751_6231		F751_0269	F751_6469			F751_3180		F751_1097
F751_5217	F751_4756					F751_5306	F751_6060	F751_6214		F751_0268	F751_6644			F751_4973		F751_0937
F751_0613	F751_6178					F751_5305	F751_6059	F751_6402		F751_0074	F751_6616			F751_1790		F751_5135
F751_4549	F751_6398					F751_5304	F751_6056	F751_3640		F751_0073	F751_6615			F751_1772		F751_4746
F751_1972	F751_4883					F751_4252	F751_6055	F751_3629		F751_0072	F751_2229			F751_2123		F751_5398
F751_4590	F751_4126					F751_0193	F751_6049	F751_6395		F751_0071	F751_2218			F751_3641		F751_1536
F751_2769	F751_3305					F751_5302	F751_1238	F751_3588		F751_0070	F751_2217			F751_3974		F751_5142
F751_3189	F751_1001					F751_5300	F751_1234	F751_4184		F751_0795	F751_2216			F751_4324		F751_0743
F751_2986	F751_5765					F751_5296	F751_1222	F751_4175		F751_0792	F751_2209			F751_4984		F751_6907
F751_4729	F751_0104					F751_3324	F751_1217	F751_1496		F751_3338	F751_2208			F751_2101		F751_4394
F751_3479	F751_5259					F751_5288	F751_1214	F751_5581		F751_0787	F751_2202			F751_2664		F751_6783
F751_4284	F751_3374					F751_5283	F751_1213	F751_1448		F751_0783	F751_2198			F751_5268		F751_4928
F751_0425	F751_1751					F751_5282	F751_1211	F751_1439		F751_0782	F751_2151			F751_5947		F751_3277
F751_0364	F751_5730					F751_0046	F751_1205	F751_1430		F751_5734	F751_2150			F751_5325		F751_3900
F751_4910	F751_6433					F751_3876	F751_1204	F751_1429		F751_3337	F751_2148			F751_0251		F751_0660
F751_0208	F751_2516					F751_3875	F751_1196	F751_1427		F751_3336	F751_2139			F751_4729		F751_3015
F751_4984	F751_6562					F751_3874	F751_1162	F751_4225		F751_5720	F751_2136			F751_0613		F751_5812
F751_0708	F751_2470					F751_3869	F751_1161	F751_2628		F751_5718	F751_2130			F751_2037		F751_3347
F751_4086	F751_6656					F751_3867	F751_0412	F751_2621		F751_5717	F751_2123			F751_0332		F751_4947
F751_3394	F751_2282					F751_3856	F751_4639	F751_2620		F751_5712	F751_2106			F751_1101		F751_6019
F751_0610	F751_4623					F751_3855	F751_4629	F751_2614		F751_5710	F751_2101			F751_0260		F751_5420
F751_5257	F751_3978					F751_3853	F751_4623	F751_2590		F751_5708	F751_2097			F751_0969		F751_6055
F751_2329	F751_2797					F751_3852	F751_4616	F751_2587		F751_5707	F751_6450			F751_6454		F751_4906
F751_0977	F751_0266					F751_3320	F751_4611	F751_2561		F751_3283	F751_2075			F751_6813		F751_4151
F751_4195	F751_6491					F751_3842	F751_4605	F751_2552		F751_0984	F751_2074			F751_6824		F751_3411
F751_5353	F751_6946					F751_3833	F751_4595	F751_4224		F751_0977	F751_2072			F751_2750		F751_2774
F751_6052	F751_0021					F751_3831	F751_4591	F751_2541		F751_0974	F751_2699			F751_4569		F751_0890
F751_4142	F751_3561					F751_3828	F751_4587	F751_5563		F751_0971	F751_2691			F751_0344		F751_3917
F751_6379	F751_4760					F751_3823	F751_4566	F751_2510		F751_5365	F751_2689			F751_6417		F751_2511
F751_3013	F751_1595					F751_3822	F751_4564	F751_2494		F751_5364	F751_2685			F751_5114		F751_6110
F751_3515	F751_2004					F751_3317	F751_4563	F751_2488		F751_3331	F751_2677			F751_4201		F751_2125
F751_4157	F751_4608					F751_3820	F751_0079	F751_2482		F751_5361	F751_2673			F751_2586		F751_4175
F751_4749	F751_3388					F751_3818	F751_4538	F751_2473		F751_5360	F751_2670			F751_0700		F751_6680
F751_2723	F751_3257					F751_3817	F751_4534	F751_2457		F751_5342	F751_2668			F751_3765		F751_2717
F751_3130	F751_6549					F751_3816	F751_4525	F751_2456		F751_5341	F751_2666			F751_5437		F751_5231
F751_4705	F751_4253					F751_3815	F751_4503	F751_2450		F751_5340	F751_2665			F751_6045		F751_1502
F751_2218	F751_3151					F751_3813	F751_4502	F751_2439		F751_5335	F751_2664			F751_4912		F751_6157
F751_0985	F751_1348					F751_3809	F751_4500	F751_0580		F751_5334	F751_2657			F751_3399		F751_1587
F751_2376	F751_3681					F751_1566	F751_4496	F751_0560		F751_5331	F751_2648			F751_6203		F751_5110
F751_1307	F751_4947					F751_1562	F751_4494	F751_0559		F751_3327	F751_2645			F751_0421		F751_0772
F751_3465	F751_3979					F751_1558	F751_0370	F751_0553		F751_5320	F751_0169			F751_3362		F751_5732
F751_1101	F751_1012					F751_1554	F751_4449	F751_0550		F751_5318	F751_0153			F751_2781		F751_0863
F751_6251	F751_3703					F751_1552	F751_4443	F751_0542		F751_3325	F751_6439			F751_4222		F751_1084
F751_4962	F751_4744					F751_1551	F751_4436	F751_0536		F751_5301	F751_4912			F751_6311		F751_5758
F751_6593	F751_2242					F751_1544	F751_4433	F751_0509		F751_5298	F751_4902			F751_4542		F751_1400
F751_0904	F751_2107					F751_1540	F751_1304	F751_0491		F751_5293	F751_4891			F751_2478		F751_5842
F751_1930	F751_4591					F751_1539	F751_1303	F751_0479		F751_5292	F751_4889			F751_0422		F751_3928
F751_2660	F751_1518					F751_1537	F751_0362	F751_0182		F751_5287	F751_4888			F751_5699		F751_3866
F751_2047	F751_0225					F751_1536	F751_1267	F751_5987		F751_3878	F751_4885			F751_1108		F751_1098
F751_1193	F751_3222					F751_1532	F751_5704	F751_5980		F751_3873	F751_4853			F751_4714		F751_2049
F751_5506	F751_5162					F751_1531	F751_5703	F751_5967		F751_3871	F751_4846			F751_4673		F751_3922
F751_0372	F751_3592					F751_1529	F751_5702	F751_5962		F751_3870	F751_4803			F751_0606		F751_2864
F751_6833	F751_0148					F751_7016	F751_0358	F751_3024		F751_3863	F751_4796			F751_6581		F751_3144
F751_2163	F751_0772					F751_7012	F751_5905	F751_5533		F751_3862	F751_4793			F751_5838		F751_3164
F751_3876	F751_4049					F751_7010	F751_5904	F751_0908		F751_3321	F751_4775			F751_5003		F751_6859
F751_1646	F751_6512					F751_7008	F751_5903	F751_0899		F751_3860	F751_4761			F751_6379		F751_4174
F751_5193	F751_5046					F751_7004	F751_5899	F751_0893		F751_3859	F751_4750			F751_5182		F751_5916
F751_3631	F751_2466					F751_7002	F751_5882	F751_0879		F751_3848	F751_4749			F751_4614		F751_0317
F751_2187	F751_3511					F751_7001	F751_0355	F751_0878		F751_3847	F751_4732			F751_6475		F751_3703
F751_5632	F751_0975					F751_7000	F751_5869	F751_0875		F751_3319	F751_4731			F751_0333		F751_4893
F751_1179	F751_2594					F751_6998	F751_5867	F751_0872		F751_3839	F751_4718			F751_6644		F751_4260
F751_5039	F751_4833					F751_6995	F751_5866	F751_0870		F751_3838	F751_4714			F751_6297		F751_6096
F751_7006	F751_2365					F751_6990	F751_1147	F751_0865		F751_3835	F751_4708			F751_0607		F751_2245
F751_4979	F751_5122					F751_6987	F751_1146	F751_0863		F751_3318	F751_4685			F751_4956		F751_2365
F751_2479	F751_5797					F751_6986	F751_1141	F751_0862		F751_3829	F751_6415			F751_4370		F751_6668
F751_2749	F751_5921					F751_6985	F751_2254	F751_3973		F751_3824	F751_4656			F751_2153		F751_4436
F751_2051	F751_2405					F751_6976	F751_2253	F751_3964		F751_3811	F751_4645			F751_4981		F751_6987
F751_5169	F751_4728					F751_6975	F751_2250	F751_3958		F751_3807	F751_6411			F751_2487		F751_6377
F751_4761	F751_3959					F751_6973	F751_2249	F751_5522		F751_1572	F751_4640			F751_2982		F751_3135
F751_2478	F751_1841					F751_6971	F751_2248	F751_3921		F751_1570	F751_6410			F751_3424		F751_0313
F751_3628	F751_1154					F751_3306	F751_2243	F751_6173		F751_4251	F751_6290			F751_1602		F751_4415
F751_4985	F751_3225					F751_6964	F751_2242	F751_6165		F751_1569	F751_6288			F751_4638		F751_6819
F751_5277	F751_4217					F751_6961	F751_2063	F751_6150		F751_1567	F751_6286			F751_1949		F751_4095
F751_5032	F751_3520					F751_6959	F751_2053	F751_6113		F751_1565	F751_6409			F751_6654		F751_0535
F751_4917	F751_5758					F751_6957	F751_2049	F751_1995		F751_1563	F751_6281			F751_3440		F751_0654
F751_2465	F751_4571					F751_6950	F751_2043	F751_1980		F751_1561	F751_6276			F751_0628		F751_0044
F751_5263	F751_1205					F751_6948	F751_2032	F751_1977		F751_1557	F751_4228			F751_0790		F751_5978
F751_6958	F751_1531					F751_6945	F751_2024	F751_1956		F751_1556	F751_6259			F751_6590		F751_2797
F751_4542	F751_3320					F751_6944	F751_0103	F751_1953		F751_1555	F751_6406			F751_0630		F751_2714
F751_5188	F751_4168					F751_6941	F751_0102	F751_1928		F751_1550	F751_6251			F751_2666		F751_6795
F751_3880	F751_5564					F751_6940	F751_0099	F751_1925		F751_1545	F751_6241			F751_2673		F751_1144
F751_5018	F751_5580					F751_5911	F751_0098	F751_1906		F751_1541	F751_6222			F751_3636		F751_1869
F751_5130	F751_0865					F751_5910	F751_0097	F751_1905		F751_3312	F751_6221			F751_6160		F751_6505
F751_5160	F751_1780					F751_0960	F751_0342	F751_1899		F751_1538	F751_6193			F751_3812		F751_3148
F751_4101	F751_4406					F751_5248	F751_4964	F751_1892		F751_1535	F751_3668			F751_5399		F751_0876
F751_2985	F751_4118					F751_5246	F751_4954	F751_1827		F751_1533	F751_3661			F751_1719		F751_4564
F751_6340	F751_1792					F751_5243	F751_4936	F751_1813		F751_3311	F751_3660			F751_4002		F751_4936
F751_5229	F751_6805					F751_5237	F751_4931	F751_1799		F751_7011	F751_3644			F751_5034		F751_4448
F751_0206	F751_6096					F751_5235	F751_4929	F751_1787		F751_7009	F751_3643			F751_6430		F751_6348
F751_3651	F751_1754					F751_5230	F751_0336	F751_1771		F751_3310	F751_3641			F751_1311		F751_4500
F751_2507	F751_1382					F751_5225	F751_4928	F751_1768		F751_7006	F751_3636			F751_0206		F751_4733
F751_2183	F751_6734					F751_5221	F751_4925	F751_1757		F751_7005	F751_3628			F751_0891		F751_2967
F751_2833	F751_5248					F751_5220	F751_4924	F751_1753		F751_7003	F751_3619			F751_0190		F751_5443
F751_4313	F751_0310					F751_5215	F751_4236	F751_1743		F751_3309	F751_3604			F751_4171		F751_2870
F751_0746	F751_3022					F751_5213	F751_3681	F751_1742		F751_6997	F751_3603			F751_5217		F751_1043
F751_5228	F751_5239					F751_5207	F751_0758	F751_2963		F751_6994	F751_3601			F751_6251		F751_2312
F751_2969	F751_6063					F751_5203	F751_0743	F751_1723		F751_3308	F751_3598			F751_5941		F751_1075
F751_4656	F751_2820					F751_5199	F751_0735	F751_1702		F751_6977	F751_3592			F751_2527		F751_6774
F751_5941	F751_6678					F751_5197	F751_0734	F751_1690		F751_6967	F751_4198			F751_0524		F751_0007
F751_0269	F751_1433					F751_3294	F751_0720	F751_3775		F751_6966	F751_4187			F751_6375		F751_2896
F751_1589	F751_6907					F751_5192	F751_0719	F751_3773		F751_6954	F751_5589			F751_4656		F751_0576
F751_6464	F751_2972					F751_5186	F751_0327	F751_3751		F751_6942	F751_4174			F751_4822		F751_6656
F751_2930	F751_5021					F751_5181	F751_0709	F751_3750		F751_6937	F751_4171			F751_4885		F751_2893
F751_0773	F751_0102					F751_5179	F751_0704	F751_2411		F751_5913	F751_4170			F751_2050		F751_0982
F751_1047	F751_6662					F751_5176	F751_0701	F751_2386		F751_5912	F751_4165			F751_2554		F751_4054
F751_5446	F751_5856					F751_5165	F751_0698	F751_2385		F751_0963	F751_4158			F751_2353		F751_3349
F751_3748	F751_3654					F751_5163	F751_4235	F751_2939		F751_5254	F751_1483			F751_0376		F751_4644
F751_6198	F751_2600					F751_5161	F751_0620	F751_2319		F751_5251	F751_1477			F751_4065		F751_2175
F751_3395	F751_2179					F751_5159	F751_0614	F751_2304		F751_5250	F751_1476			F751_5660		F751_3134
F751_3981	F751_4727					F751_5155	F751_0184	F751_2301		F751_5244	F751_1474			F751_3696		F751_0019
F751_4137	F751_0589					F751_6712	F751_2720	F751_2299		F751_3299	F751_1456			F751_3355		F751_5387
F751_3423	F751_0745					F751_6707	F751_2713	F751_2291		F751_5242	F751_1441			F751_6751		F751_6571
F751_0722	F751_3472					F751_6703	F751_6668	F751_2277		F751_5241	F751_1424			F751_0598		F751_1855
F751_0332	F751_5436					F751_6700	F751_6667	F751_2270		F751_5238	F751_5577			F751_0504		F751_0921
F751_5492	F751_5245					F751_6696	F751_6648	F751_2266		F751_3298	F751_1415			F751_4960		F751_5899
F751_0046	F751_0606					F751_6693	F751_6646	F751_2265		F751_5232	F751_5575			F751_2830		F751_0115
F751_5900	F751_6080					F751_6687	F751_6645	F751_2257		F751_5223	F751_2611			F751_0985		F751_5463
F751_2060	F751_0103					F751_3286	F751_6633	F751_1524		F751_5218	F751_2586			F751_4509		F751_0310
F751_1931	F751_5456					F751_0691	F751_4234	F751_3212		F751_5217	F751_2578			F751_6105		F751_5557
F751_2526	F751_6019					F751_0688	F751_6617	F751_3211		F751_5216	F751_2558			F751_7015		F751_6402
F751_0517	F751_6305					F751_0687	F751_2235	F751_3205		F751_3296	F751_2528			F751_0429		F751_6743
F751_5986	F751_6333					F751_0685	F751_2226	F751_3202		F751_5212	F751_2527			F751_0978		F751_2247
F751_3365	F751_6296					F751_0682	F751_2225	F751_3175		F751_5211	F751_2526			F751_6546		F751_2852
F751_2314	F751_4676					F751_0674	F751_6463	F751_3170		F751_5209	F751_2520			F751_6615		F751_1286
F751_2415	F751_5276					F751_0841	F751_2182	F751_2923		F751_5208	F751_2512			F751_0940		F751_2446
F751_5965	F751_0292					F751_0661	F751_2180	F751_3158		F751_5206	F751_2507			F751_6661		F751_2752
F751_6002	F751_4081					F751_0659	F751_2178	F751_3157		F751_5205	F751_2490			F751_3598		F751_0574
F751_5475	F751_1124					F751_0653	F751_2175	F751_3150		F751_5204	F751_2480			F751_4568		F751_6871
F751_4171	F751_6225					F751_0648	F751_2159			F751_4249	F751_2479			F751_6830		F751_4164
F751_1409	F751_0733					F751_0646	F751_2158			F751_5198	F751_2478			F751_5023		F751_1627
F751_1176	F751_1489					F751_0640	F751_6457			F751_5187	F751_2461			F751_2811		F751_0207
F751_2204	F751_0730					F751_0636	F751_2143			F751_5185	F751_2446			F751_2012		F751_1604
F751_4417	F751_1436					F751_5276	F751_2141			F751_5180	F751_2437			F751_6337		F751_1162
F751_4726	F751_2662					F751_5275	F751_2135			F751_5177	F751_0610			F751_2807		F751_5227
F751_1180	F751_2439					F751_0837	F751_2126			F751_5174	F751_0607			F751_0769		F751_7000
F751_4684	F751_4225					F751_5270	F751_2120			F751_3292	F751_0606			F751_5369		F751_6542
F751_5403	F751_5777					F751_5264	F751_6453			F751_5170	F751_0591			F751_4157		F751_6296
F751_5395	F751_6507					F751_5256	F751_2092			F751_5166	F751_0572			F751_1876		F751_6667
F751_4792	F751_6337					F751_0144	F751_0122			F751_3291	F751_0566			F751_4574		F751_3549
F751_0339	F751_5097					F751_0134	F751_2698			F751_5154	F751_0548			F751_0641		F751_2250
F751_3355	F751_1022					F751_0133	F751_0191			F751_5152	F751_0547			F751_1664		F751_5482
F751_5947	F751_3007					F751_5956	F751_2690			F751_3289	F751_0543			F751_6584		F751_1145
F751_2918	F751_0521					F751_5955	F751_2688			F751_6702	F751_0538			F751_1485		F751_3751
F751_5704	F751_1029					F751_5946	F751_2683			F751_6698	F751_4222			F751_1050		F751_3933
F751_3772	F751_6044					F751_5945	F751_2679			F751_6692	F751_0532			F751_1991		F751_5316
F751_2330	F751_0909					F751_5937	F751_2676			F751_6690	F751_0524			F751_4817		F751_3265
F751_5496	F751_1075					F751_5936	F751_2662			F751_6688	F751_0514			F751_2537		F751_2259
F751_1461	F751_6550					F751_0831	F751_0173			F751_6686	F751_0506			F751_6276		F751_6989
F751_3204	F751_6578					F751_5461	F751_6441			F751_6683	F751_0495			F751_4338		F751_3030
F751_0891	F751_4083					F751_5457	F751_6440			F751_0692	F751_0481			F751_4307		F751_3853
F751_3920	F751_5167					F751_5456	F751_0161			F751_0690	F751_5989			F751_3668		F751_2092
F751_2102	F751_6393					F751_5454	F751_0157			F751_0842	F751_5986			F751_4761		F751_0981
F751_2353	F751_3265					F751_5452	F751_0148			F751_0672	F751_5975			F751_0927		F751_1216
F751_4957	F751_2092					F751_5451	F751_0145			F751_0668	F751_5965			F751_3644		F751_5111
F751_3696	F751_5439					F751_5450	F751_4914			F751_0666	F751_3016			F751_1155		F751_2643
F751_2834	F751_5903					F751_0829	F751_4907			F751_0665	F751_5536			F751_0293		F751_4396
F751_0476	F751_6565					F751_5439	F751_4906			F751_0658	F751_3000			F751_0912		F751_6004
F751_2229	F751_2053					F751_5429	F751_4903			F751_0651	F751_0041			F751_0538		F751_2754
F751_2591	F751_5381					F751_5427	F751_4897			F751_0644	F751_6045			F751_4520		F751_1807
F751_5442	F751_5080					F751_5426	F751_4893			F751_0642	F751_6036			F751_5294		F751_4878
F751_3677	F751_1919					F751_5417	F751_4887			F751_0635	F751_6035			F751_1801		F751_5170
F751_4040	F751_2259					F751_5929	F751_4883			F751_0838	F751_6032			F751_5321		F751_2460
F751_3463	F751_3316					F751_5926	F751_4865			F751_5280	F751_0907			F751_0722		F751_5856
F751_5626	F751_4390					F751_5923	F751_4859			F751_5277	F751_0904			F751_6731		F751_0972
F751_5595	F751_6563					F751_2799	F751_4844			F751_5273	F751_0903			F751_4013		F751_0434
F751_6952	F751_0944					F751_2792	F751_6431			F751_5271	F751_0900			F751_3173		F751_0183
F751_3121	F751_4388					F751_2790	F751_4829			F751_5267	F751_5532			F751_6393		F751_1573
F751_2150	F751_3727					F751_2787	F751_4826			F751_0835	F751_0891			F751_1819		F751_2032
F751_0548	F751_6097					F751_2785	F751_4823			F751_5954	F751_5531			F751_4011		F751_4000
F751_4638	F751_4236					F751_2774	F751_4812			F751_0833	F751_0887			F751_3130		F751_4931
F751_0231	F751_2445					F751_2767	F751_4811			F751_5953	F751_0877			F751_1295		F751_1071
F751_4373	F751_2699					F751_2755	F751_4230			F751_5947	F751_0871			F751_5263		F751_2508
F751_1877	F751_1866					F751_2754	F751_4802			F751_5939	F751_4002			F751_0471		F751_0436
F751_1964	F751_4876					F751_2753	F751_4800			F751_0007	F751_3999			F751_0185		F751_4409
F751_3957	F751_1504					F751_2751	F751_4795			F751_5459	F751_3998			F751_6983		F751_6227
F751_0647	F751_5615					F751_2750	F751_4789			F751_5453	F751_3983			F751_2027		F751_3681
F751_6928	F751_5644					F751_2742	F751_4788			F751_5446	F751_3978			F751_5082		F751_0551
F751_1957	F751_6816					F751_2739	F751_4770			F751_5442	F751_3975			F751_5328		F751_4575
F751_6033	F751_1244					F751_2737	F751_4760			F751_5441	F751_3974			F751_4993		F751_6185
F751_3813	F751_2437					F751_5693	F751_4757			F751_5440	F751_3920			F751_0330		F751_0470
F751_2221	F751_5346					F751_5689	F751_4756			F751_5437	F751_6182			F751_2520		F751_4077
F751_6425	F751_2341					F751_5680	F751_4754			F751_5433	F751_6181			F751_6038		F751_3945
F751_3598	F751_5949					F751_5678	F751_6422			F751_5430	F751_6177			F751_0928		F751_4076
F751_3733	F751_3009					F751_5676	F751_4753			F751_5428	F751_6155			F751_3386		F751_3607
F751_6763	F751_2865					F751_0812	F751_4752			F751_5425	F751_6151			F751_1297		F751_6071
F751_4562	F751_6764					F751_5668	F751_4744			F751_5424	F751_6144			F751_5900		F751_0589
F751_0801	F751_0744					F751_5664	F751_6421			F751_5412	F751_6130			F751_3887		F751_3162
F751_3194	F751_2785					F751_5661	F751_4740			F751_5406	F751_6123			F751_6392		F751_5282
F751_1082	F751_4821					F751_5650	F751_4739			F751_5405	F751_6115			F751_0904		F751_3038
F751_1527	F751_5284					F751_5649	F751_4736			F751_5403	F751_6107			F751_5763		F751_2668
F751_4179	F751_0735					F751_5640	F751_4733			F751_0825	F751_6104			F751_2991		F751_4259
F751_5756	F751_0551					F751_5638	F751_4727			F751_5401	F751_0066			F751_4341		F751_2280
F751_6151	F751_2716					F751_5637	F751_4717			F751_5398	F751_2011			F751_3264		F751_5200
F751_0907	F751_3549					F751_5634	F751_4704			F751_5934	F751_2991			F751_4796		F751_3242
F751_4521	F751_4277					F751_5629	F751_4703			F751_0824	F751_1992			F751_4530		F751_5737
F751_4003	F751_0951					F751_5627	F751_4696			F751_5932	F751_1972			F751_5573		F751_7001
F751_0418	F751_5323					F751_5624	F751_4692			F751_5931	F751_1964			F751_4622		F751_6727
F751_4231	F751_2299					F751_5620	F751_4679			F751_5930	F751_1957			F751_4478		F751_0275
F751_5234	F751_1902					F751_5615	F751_4676			F751_2801	F751_2986			F751_3947		F751_1438
F751_4125	F751_3363					F751_5614	F751_4672			F751_2800	F751_1950			F751_3643		F751_0704
F751_6292	F751_2175					F751_5609	F751_4666			F751_2795	F751_2985			F751_0664		F751_1109
F751_5114	F751_1553					F751_5605	F751_4654			F751_2794	F751_1937			F751_3920		F751_0821
F751_2905	F751_0625					F751_5600	F751_6282			F751_2788	F751_1931			F751_5102		F751_3653
F751_1437	F751_4361					F751_5597	F751_6274			F751_0820	F751_1921			F751_6029		F751_6822
F751_0279	F751_5557					F751_5596	F751_6273			F751_2777	F751_1912			F751_3231		F751_5060
F751_6288	F751_6129					F751_6608	F751_6267			F751_2773	F751_1911			F751_1067		F751_4539
F751_3063	F751_0565					F751_6604	F751_6266			F751_2772	F751_1907			F751_5395		F751_5104
F751_1033	F751_4394					F751_0438	F751_6263			F751_2770	F751_1900			F751_5229		F751_5969
F751_5769	F751_1844					F751_4244	F751_6238			F751_2762	F751_1894			F751_2249		F751_3299
F751_1311	F751_6135					F751_6601	F751_6236			F751_2758	F751_1890			F751_4177		F751_5302
F751_3064	F751_0537					F751_6596	F751_6229			F751_2756	F751_1885			F751_4853		F751_5630
F751_6824	F751_2401					F751_6594	F751_6228			F751_2748	F751_1878			F751_0109		F751_0758
F751_0986	F751_3933					F751_0437	F751_6227			F751_2746	F751_1874			F751_1051		F751_6739
F751_1073	F751_1711					F751_6591	F751_6223			F751_2744	F751_1873			F751_5692		F751_6446
F751_5106	F751_4566					F751_6589	F751_6219			F751_2743	F751_1871			F751_2757		F751_6273
F751_5658	F751_2866					F751_0436	F751_3662			F751_0816	F751_1865			F751_2969		F751_2494
F751_0641	F751_3887					F751_0852	F751_6398			F751_2736	F751_1858			F751_3197		F751_6909
F751_5000	F751_5465					F751_0254	F751_3654			F751_2732	F751_1856			F751_4142		F751_5433
F751_5919	F751_0089					F751_0249	F751_3653			F751_2725	F751_1842			F751_0446		F751_6666
F751_3500	F751_0401					F751_4144	F751_3647			F751_2723	F751_1830			F751_1476		F751_4340
F751_0751	F751_2582					F751_4135	F751_3645			F751_0814	F751_1821			F751_4091		F751_6398
F751_2691	F751_1814					F751_4132	F751_3618			F751_5690	F751_1819			F751_2512		F751_2463
F751_3791	F751_4812					F751_4127	F751_3612			F751_5684	F751_1816			F751_4818		F751_4508
F751_3636	F751_4631					F751_4126	F751_3607			F751_5683	F751_1815			F751_2047		F751_4633
F751_6535	F751_2633					F751_4121	F751_3605			F751_4245	F751_1802			F751_6350		F751_3606
F751_4222	F751_6668					F751_4119	F751_3600			F751_5679	F751_1801			F751_2833		F751_4907
F751_3765	F751_3572					F751_5388	F751_5592			F751_5674	F751_1797			F751_5442		F751_6662
F751_3648	F751_5999					F751_5387	F751_3586			F751_5673	F751_1796			F751_1694		F751_5122
F751_0054	F751_3304					F751_5384	F751_4194			F751_5672	F751_2970			F751_0169		F751_0735
F751_4531	F751_0719					F751_5382	F751_4178			F751_5671	F751_1789			F751_0626		F751_6238
F751_3915	F751_3645					F751_5381	F751_4164			F751_5667	F751_2969			F751_6093		F751_3600
F751_1137	F751_1147					F751_5378	F751_5586			F751_5665	F751_1780			F751_4367		F751_6097
F751_4793	F751_0412					F751_5377	F751_1504			F751_5663	F751_1777			F751_1033		F751_5586
F751_3418	F751_2741					F751_5374	F751_1502			F751_0811	F751_1740			F751_5628		F751_3931
F751_0268	F751_2871					F751_5373	F751_1499			F751_5659	F751_1739			F751_0447		F751_5452
F751_2603	F751_3918					F751_5371	F751_1492			F751_5658	F751_1719			F751_6126		F751_5262
F751_5848	F751_0052					F751_0426	F751_1489			F751_5651	F751_1706			F751_2221		F751_2903
F751_6050	F751_6595					F751_6088	F751_1470			F751_5646	F751_1694			F751_3519		F751_0191
F751_5532	F751_5833					F751_6085	F751_1460			F751_5645	F751_1686			F751_2723		F751_1958
F751_0153	F751_3600					F751_6083	F751_1455			F751_5643	F751_3792			F751_3504		F751_0252
F751_1808	F751_1254					F751_6079	F751_5580			F751_5642	F751_3785			F751_0649		F751_0632
F751_6123	F751_7000					F751_6075	F751_1444			F751_5635	F751_3779			F751_2705		F751_4925
F751_2101	F751_5417					F751_6074	F751_1438			F751_0443	F751_3774			F751_1888		F751_4484
F751_1367	F751_0949					F751_6069	F751_1436			F751_5632	F751_3772			F751_4486		F751_4605
F751_2943	F751_0816					F751_6051	F751_1418			F751_5631	F751_3749			F751_6381		F751_6059
F751_6712	F751_4129					F751_6048	F751_1417			F751_5626	F751_3748			F751_3619		F751_3860
F751_6956	F751_4524					F751_1242	F751_2627			F751_5623	F751_3747			F751_3183		F751_3551
F751_6126	F751_3115					F751_0420	F751_2600			F751_0441	F751_3746			F751_2644		F751_5768
F751_0824	F751_3211					F751_1231	F751_2582			F751_5612	F751_3740			F751_3678		F751_4083
F751_4177	F751_3517					F751_1230	F751_2571			F751_5611	F751_2947			F751_4888		F751_6123
F751_0568	F751_1847					F751_1224	F751_2565			F751_5610	F751_2400			F751_0316		F751_0993
F751_3604	F751_1918					F751_1223	F751_2564			F751_5606	F751_2945			F751_1563		F751_5869
F751_1297	F751_4175					F751_1216	F751_2557			F751_5604	F751_2376			F751_2465		F751_6818
F751_6475	F751_5195					F751_4242	F751_2554			F751_5595	F751_2375			F751_3743		F751_2439
F751_5927	F751_1211					F751_0192	F751_2546			F751_0031	F751_2371			F751_0080		F751_6942
F751_4622	F751_1040					F751_1215	F751_2544			F751_6607	F751_2369			F751_1900		F751_5790
F751_2576	F751_1026					F751_1208	F751_2543			F751_6606	F751_2943			F751_3772		F751_2629
F751_1291	F751_2424					F751_1206	F751_2532			F751_6603	F751_2330			F751_6488		F751_6453
F751_3783	F751_6421					F751_0417	F751_2530			F751_6600	F751_2320			F751_6679		F751_2990
F751_4201	F751_5982					F751_1203	F751_2522			F751_6598	F751_2315			F751_3919		F751_4526
F751_4606	F751_3502					F751_1197	F751_5564			F751_6592	F751_2309			F751_6397		F751_0828
F751_1932	F751_6273					F751_1194	F751_2521			F751_6587	F751_2283			F751_6064		F751_0608
F751_2807	F751_1649					F751_1192	F751_2516			F751_0006	F751_2260			F751_1671		F751_1531
F751_1528	F751_1627					F751_0415	F751_2511			F751_0857	F751_2259			F751_2369		F751_3970
F751_2586	F751_6583					F751_1185	F751_2506			F751_0854	F751_2258			F751_0386		F751_4050
F751_1822	F751_5400					F751_1182	F751_2502			F751_0851	F751_1528			F751_1706		F751_2731
F751_0817	F751_6478					F751_1181	F751_2493			F751_0849	F751_1527			F751_4146		F751_1751
F751_0540	F751_5056					F751_1173	F751_2469			F751_0847	F751_3226			F751_4170		F751_0563
F751_2461	F751_4605					F751_1168	F751_2467			F751_0844	F751_3221			F751_3648		F751_3906
F751_6654	F751_3701					F751_1159	F751_2460			F751_0255	F751_3204			F751_3204		F751_5784
F751_1730	F751_2280					F751_1157	F751_5557			F751_0434	F751_3189			F751_2645		F751_5189
F751_5948	F751_1129					F751_0264	F751_2451			F751_4153	F751_3173			F751_2102		F751_0299
F751_2152	F751_2010					F751_0261	F751_2431			F751_4148	F751_3168			F751_6466		F751_2741
F751_6011	F751_1743					F751_0411	F751_0604			F751_4147	F751_3161			F751_5589		F751_5059
F751_4650	F751_2235					F751_4636	F751_0589			F751_4146				F751_6050		F751_1013
F751_0731	F751_3038					F751_4631	F751_0573			F751_4141				F751_5575		F751_4591
F751_0607	F751_5429					F751_4630	F751_0565			F751_4137				F751_2709		F751_6484
F751_0333	F751_1659					F751_4621	F751_0564			F751_4125				F751_4606		F751_4158
F751_6032	F751_4924					F751_4619	F751_5549			F751_4124				F751_5701		F751_2301
F751_2961	F751_6490					F751_0409	F751_0551			F751_4122				F751_5691		F751_6993
F751_4719	F751_3846					F751_4617	F751_0544			F751_4120				F751_0907		F751_1117
F751_6546	F751_0470					F751_4609	F751_0537			F751_4116				F751_1483		F751_5465
F751_1355	F751_6228					F751_4607	F751_0535			F751_5391				F751_1646		F751_6499
	F751_1340					F751_4598	F751_0521			F751_5390				F751_6761		F751_5149
	F751_1981					F751_4586	F751_0499			F751_5383				F751_6032		F751_6718
	F751_2129					F751_4582	F751_0493			F751_5375				F751_5359		F751_0411
	F751_0689					F751_4577	F751_0484			F751_0427				F751_3897		F751_6926
	F751_2776					F751_4565	F751_0480			F751_6090				F751_4085		F751_4995
	F751_3248					F751_4561	F751_5982			F751_6086				F751_0545		F751_4736
	F751_0734					F751_4543	F751_5978			F751_6081				F751_0781		F751_5956
	F751_4092					F751_4533	F751_5969			F751_0425				F751_1354		F751_3926
	F751_1400					F751_4529	F751_5964			F751_6078				F751_2150		F751_3605
	F751_6223					F751_4523	F751_5963			F751_6077				F751_1300		F751_6187
	F751_1098					F751_4522	F751_5961			F751_0424				F751_5222		F751_4443
	F751_6163					F751_4518	F751_3022			F751_6061				F751_3282		F751_5796
	F751_1238					F751_4510	F751_3017			F751_6058				F751_1412		F751_3525
	F751_6449					F751_0375	F751_3015			F751_6057				F751_5804		F751_0638
	F751_5780					F751_4240	F751_3011			F751_6052				F751_3854		F751_2043
	F751_1858					F751_4506	F751_3010			F751_0003				F751_1115		F751_1655
	F751_6909					F751_4505	F751_3009			F751_0114				F751_2507		F751_0525
	F751_3931					F751_4501	F751_3008			F751_0112				F751_2479		F751_4647
	F751_5842					F751_4489	F751_3002			F751_0109				F751_3677		F751_6684
	F751_1438					F751_4488	F751_0040			F751_0106				F751_1291		F751_5917
	F751_5516					F751_4485	F751_6044			F751_1241				F751_1477		F751_1489
	F751_5599					F751_4484	F751_5534			F751_1240				F751_0731		F751_0744
	F751_1727					F751_4479	F751_0894			F751_1239				F751_0836		F751_6449
	F751_6453					F751_4477	F751_0892			F751_1237				F751_0746		F751_0426
	F751_1917					F751_4467	F751_0890			F751_1226				F751_1841		F751_2782
	F751_2030					F751_4466	F751_0889			F751_1219				F751_3305		F751_0996
	F751_5864					F751_4463	F751_0888			F751_1210				F751_1188		F751_1579
	F751_6298					F751_4462	F751_0885			F751_1209				F751_6797		F751_1010
	F751_2243					F751_4454	F751_0882			F751_1207				F751_1964		F751_4941
	F751_1017					F751_4453	F751_0881			F751_1202				F751_5788		F751_5021
	F751_5647					F751_4451	F751_0876			F751_1201				F751_0631		F751_3058
	F751_6431					F751_4448	F751_0874			F751_1200				F751_0510		F751_2681
	F751_2393					F751_4441	F751_0864			F751_0416				F751_5446		F751_0079
	F751_1721					F751_4431	F751_4003			F751_1195				F751_0231		F751_0093
	F751_1714					F751_1328	F751_5527			F751_1191				F751_0268		F751_5829
	F751_4244					F751_1327	F751_3989			F751_1186				F751_4803		F751_1303
	F751_2766					F751_1325	F751_3979			F751_1184				F751_6288		F751_6756
	F751_6691					F751_1324	F751_3968			F751_1180				F751_5986		F751_4465
	F751_1926					F751_1319	F751_3959			F751_1176				F751_2648		F751_2242
	F751_1444					F751_1318	F751_3957			F751_0414				F751_4982		F751_0987
	F751_6448					F751_1317	F751_3948			F751_1174				F751_6855		F751_2563
	F751_1304					F751_0365	F751_3933			F751_1171				F751_3121		F751_0370
	F751_0312					F751_1310	F751_3931			F751_1170				F751_3177		F751_4510
	F751_0638					F751_1306	F751_3928			F751_1169				F751_1156		F751_4253
	F751_6539					F751_1301	F751_3926			F751_1167				F751_1830		F751_6477
	F751_3750					F751_1299	F751_3923			F751_1166				F751_2660		F751_4178
	F751_0352					F751_1298	F751_3922			F751_1164				F751_0009		F751_3923
	F751_2200					F751_1297	F751_6187			F751_1163				F751_0845		F751_1612
	F751_2469					F751_1296	F751_6184			F751_1160				F751_4137		F751_4351
	F751_6289					F751_1294	F751_5518			F751_0259				F751_3221		F751_3994
	F751_6153					F751_1288	F751_6178			F751_0258				F751_6341		F751_2004
	F751_6783					F751_1287	F751_6170			F751_4634				F751_5234		F751_1786
	F751_5261					F751_1286	F751_0009			F751_4633				F751_2528		F751_6080
	F751_3198					F751_1285	F751_6164			F751_0410				F751_3072		F751_1571
	F751_5988					F751_1279	F751_6157			F751_4628				F751_3032		F751_6945
	F751_3747					F751_1278	F751_6154			F751_4626				F751_5848		F751_1418
	F751_0686					F751_1276	F751_6153			F751_4624				F751_3752		F751_5081
	F751_0789					F751_1274	F751_6149			F751_4612				F751_2315		F751_0355
	F751_1812					F751_1272	F751_6142			F751_4610				F751_4422		F751_2295
	F751_1204					F751_1271	F751_2997			F751_0408				F751_5713		F751_0843
	F751_3618					F751_1270	F751_6138			F751_4241				F751_6887		F751_3404
	F751_4377					F751_1265	F751_6135			F751_4604				F751_5171		F751_1881
	F751_6736					F751_1264	F751_6120			F751_4599				F751_2183		F751_6129
	F751_2864					F751_1263	F751_6117			F751_4596				F751_1367		F751_6924
	F751_3650					F751_0359	F751_6110			F751_4594				F751_4886		F751_0976
	F751_3698					F751_0051	F751_6106			F751_4590				F751_2148		F751_3662
	F751_5549					F751_0094	F751_6100			F751_4584				F751_0567		F751_1654
	F751_0828					F751_5902	F751_2993			F751_4583				F751_6010		F751_1896
	F751_2923					F751_5890	F751_6098			F751_4580				F751_4163		F751_0789
	F751_4931					F751_5889	F751_6097			F751_4568				F751_1349		F751_1518
	F751_0691					F751_5888	F751_6096			F751_4567				F751_6541		F751_5781
	F751_4936					F751_5885	F751_6095			F751_4562				F751_6730		F751_1908
	F751_0493					F751_4238	F751_6091			F751_4558				F751_2137		F751_2662
	F751_1055					F751_5879	F751_0065			F751_4555				F751_2514		F751_2226
	F751_6823					F751_5878	F751_0064			F751_4554				F751_1290		F751_5774
	F751_0353					F751_5877	F751_2010			F751_4553				F751_6512		F751_3908
	F751_1071					F751_5876	F751_2009			F751_4550				F751_2632		F751_4092
	F751_2248					F751_5873	F751_2005			F751_4549				F751_0337		F751_1486
	F751_3971					F751_5871	F751_2004			F751_4546				F751_0153		F751_1997
	F751_6352					F751_5865	F751_2003			F751_4545				F751_0238		F751_2517
	F751_1614					F751_0353	F751_2990			F751_4541				F751_3746		F751_3000
	F751_3293					F751_5860	F751_1991			F751_4532				F751_4710		F751_1727
	F751_6267					F751_5859	F751_1983			F751_4531				F751_0205		F751_3830
	F751_3158					F751_5858	F751_1981			F751_4530				F751_0296		F751_5232
	F751_0065					F751_5853	F751_1976			F751_4528				F751_6593		F751_1533
	F751_4095					F751_0352	F751_1969			F751_4517				F751_5236		F751_2732
	F751_3914					F751_1152	F751_1967			F751_4515				F751_5106		F751_1607
	F751_3922					F751_1151	F751_1965			F751_4514				F751_6956		F751_3572
	F751_5112					F751_1150	F751_1963			F751_4511				F751_3171		F751_4377
	F751_1856					F751_1148	F751_1955			F751_4507				F751_5617		F751_3220
	F751_0484					F751_1140	F751_1948			F751_4499				F751_2749		F751_2349
	F751_1786					F751_1137	F751_1944			F751_0374				F751_1957		F751_2997
	F751_0191					F751_1136	F751_1942			F751_4497				F751_2155		F751_5432
	F751_0049					F751_0350	F751_1939			F751_4493				F751_2058		F751_3620
	F751_5518					F751_2252	F751_1930			F751_4491				F751_0272		F751_1856
	F751_5746					F751_0349	F751_1926			F751_0373				F751_0817		F751_6678
	F751_4000					F751_2069	F751_1918			F751_4486				F751_2943		F751_3388
	F751_1851					F751_2065	F751_1913			F751_4482				F751_1665		F751_2341
	F751_4100					F751_2060	F751_1910			F751_4478				F751_0572		F751_0730
	F751_6410					F751_2059	F751_1908			F751_4476				F751_5719		F751_1926
	F751_6495					F751_2057	F751_1897			F751_0371				F751_0269		F751_3642
	F751_6794					F751_2056	F751_4217			F751_4468				F751_1355		F751_6282
	F751_0480					F751_2051	F751_1887			F751_4464				F751_2097		F751_6862
	F751_2990					F751_2045	F751_1881			F751_4460				F751_5496		F751_4421
	F751_4372					F751_2044	F751_1868			F751_4459				F751_4138		F751_6563
	F751_1216					F751_2038	F751_1866			F751_4458				F751_5779		F751_3843
	F751_0983					F751_2036	F751_1859			F751_4456				F751_1218		F751_3113
	F751_0173					F751_0345	F751_1857			F751_4455				F751_6780		F751_1340
	F751_0894					F751_2030	F751_1854			F751_4446				F751_2218		F751_4954
	F751_6868					F751_2029	F751_1850			F751_4445				F751_5357		F751_4188
	F751_3923					F751_2025	F751_1849			F751_4442				F751_5434		F751_4224
	F751_6859					F751_2019	F751_1847			F751_4439				F751_5205		F751_4348
	F751_4448					F751_2018	F751_1845			F751_0368				F751_5315		F751_5882
	F751_1162					F751_2016	F751_1844			F751_4437				F751_5096		F751_4812
	F751_0921					F751_2014	F751_1841			F751_4434				F751_4519		F751_4563
	F751_2565					F751_0104	F751_1831			F751_0367				F751_0451		F751_1148
	F751_5037					F751_4986	F751_1828			F751_4428				F751_0100		F751_6946
	F751_0159					F751_4983	F751_1822			F751_4427				F751_1829		F751_1205
	F751_6935					F751_4980	F751_1817			F751_4426				F751_4726		F751_1721
	F751_0184					F751_0341	F751_1810			F751_1321				F751_4911		F751_0263
	F751_0064					F751_4977	F751_1807			F751_1316				F751_6334		F751_4495
	F751_2780					F751_4971	F751_1803			F751_1313				F751_1695		F751_2627
	F751_3679					F751_0340	F751_1795			F751_4239				F751_5493		F751_6147
	F751_3148					F751_4965	F751_1792			F751_1311				F751_4279		F751_4566
	F751_6963					F751_4963	F751_1786			F751_1309				F751_4521		F751_3735
	F751_1807					F751_4955	F751_2968			F751_1307				F751_4149		F751_0487
	F751_3371					F751_4950	F751_1772			F751_1292				F751_5353		F751_0188
	F751_5682					F751_4944	F751_2967			F751_0363				F751_3851		F751_3846
	F751_3160					F751_4942	F751_1763			F751_1283				F751_5090		F751_1285
	F751_5515					F751_4941	F751_1751			F751_1282				F751_5330		F751_2565
	F751_1448					F751_4940	F751_1729			F751_1280				F751_0751		F751_3959
	F751_4933					F751_4937	F751_1727			F751_1266				F751_1482		F751_5417
	F751_6299					F751_4933	F751_1721			F751_1260				F751_5995		F751_4496
	F751_5603					F751_4927	F751_1720			F751_0038				F751_4389		F751_6638
	F751_5793					F751_4921	F751_1711			F751_0037				F751_5043		F751_2680
	F751_1884					F751_0335	F751_3776			F751_5695				F751_2139		F751_5008
	F751_4696					F751_0778	F751_3770			F751_0095				F751_2461		F751_5730
	F751_6386					F751_0775	F751_3739			F751_0093				F751_5228		F751_0712
	F751_5349					F751_0774	F751_3736			F751_0092				F751_0824		F751_3160
	F751_1486					F751_0770	F751_3727			F751_0357				F751_6917		F751_0556
	F751_5512					F751_0769	F751_3726			F751_5900				F751_1510		F751_0078
	F751_6422					F751_0768	F751_2421			F751_5895				F751_0926		F751_1211
	F751_1850					F751_0759	F751_2414			F751_5884				F751_3141		F751_0225
	F751_5978					F751_0757	F751_2412			F751_5868				F751_6890		F751_6549
	F751_0135					F751_0752	F751_2405			F751_5863				F751_3740		F751_1592
	F751_6441					F751_0749	F751_2402			F751_5862				F751_0003		F751_3825
	F751_6720					F751_0748	F751_2394			F751_5857				F751_0046		F751_5346
	F751_5327					F751_0744	F751_2393			F751_5854				F751_3715		F751_1738
	F751_3895					F751_0742	F751_2392			F751_5852				F751_1484		F751_0841
	F751_1013					F751_0741	F751_2365			F751_1149				F751_0773		F751_6186
	F751_4500					F751_0732	F751_2364			F751_0351				F751_6701		F751_0550
	F751_2226					F751_0728	F751_2362			F751_1142				F751_6107		F751_2838
	F751_3583					F751_0725	F751_2343			F751_1139				F751_1187		F751_0894
	F751_6684					F751_0328	F751_2341			F751_1138				F751_0540		F751_4619
	F751_0996					F751_0718	F751_2340			F751_2246				F751_6547		F751_0148
	F751_2912					F751_0715	F751_2339			F751_2244				F751_3601		F751_6044
	F751_6864					F751_0712	F751_2331			F751_2071				F751_3661		F751_3645
	F751_7001					F751_0326	F751_2328			F751_2070				F751_5469		F751_3208
	F751_6378					F751_0069	F751_2317			F751_2068				F751_2670		F751_4839
	F751_6227					F751_0325	F751_2938			F751_2066				F751_3360		F751_6100
	F751_0604					F751_0627	F751_2312			F751_0348				F751_1004		F751_4770
	F751_2571					F751_0625	F751_2295			F751_2062				F751_3500		F751_2571
	F751_1698					F751_0622	F751_2280			F751_2061				F751_6021		F751_4316
	F751_0131					F751_0621	F751_1525			F751_2055				F751_0591		F751_2820
	F751_0370					F751_0619	F751_1518			F751_2052				F751_0677		F751_4801
	F751_0879					F751_2719	F751_1517			F751_2047				F751_6394		F751_5963
	F751_2250					F751_2716	F751_3239			F751_2037				F751_5868		F751_5598
	F751_6100					F751_2712	F751_3237			F751_4237				F751_6053		F751_1647
	F751_0683					F751_2708	F751_3236			F751_2033				F751_3169		F751_0951
	F751_4692					F751_6682	F751_0189			F751_2026				F751_2256		F751_4692
	F751_5343					F751_6675	F751_3222			F751_2023				F751_0108		F751_6806
	F751_4811					F751_6669	F751_3220			F751_2022				F751_0986		F751_1963
	F751_4499					F751_6666	F751_3198			F751_2020				F751_1591		F751_3400
	F751_0378					F751_6662	F751_3195			F751_2017				F751_0977		F751_0855
	F751_1573					F751_6655	F751_3165			F751_2015				F751_3513		F751_3009
	F751_6795					F751_6653	F751_3160			F751_0100				F751_1254		F751_1213
	F751_4829					F751_6640	F751_3148			F751_4979				F751_1924		F751_2436
	F751_3002					F751_6639				F751_4978				F751_4654		F751_3685
	F751_3629					F751_6627				F751_4974				F751_2330		F751_5296
	F751_3008					F751_6625				F751_4962				F751_4990		F751_6801
	F751_1235					F751_6467				F751_4958				F751_5619		F751_6915
	F751_2343					F751_6623				F751_4949				F751_0782		F751_0394
	F751_2967					F751_6622				F751_4939				F751_1733		F751_3017
	F751_0394					F751_6618				F751_4938				F751_0101		F751_4155
	F751_3057					F751_6614				F751_4935				F751_6432		F751_0594
	F751_5866					F751_6613				F751_4930				F751_3084		F751_2738
	F751_5904					F751_2236				F751_4926				F751_1401		F751_0042
	F751_0275					F751_6465				F751_4917				F751_4165		F751_4870
	F751_6000					F751_2231				F751_3680				F751_3518		F751_6267
	F751_6463					F751_2228				F751_3676				F751_6550		F751_5037
	F751_6806					F751_2224				F751_0779				F751_5632		F751_2132
	F751_0284					F751_2223				F751_0777				F751_4793		F751_6373
	F751_6566					F751_2219				F751_0771				F751_0503		F751_4696
	F751_2676					F751_6462				F751_0765				F751_1599		F751_1436
	F751_0831					F751_2204				F751_0764				F751_6647		F751_2248
	F751_1582					F751_2203				F751_0762				F751_5175		F751_6939
	F751_3525					F751_2197				F751_0754				F751_0809		F751_3657
	F751_1155					F751_2192				F751_0750				F751_5948		F751_2690
	F751_1165					F751_2187				F751_0746				F751_0439		F751_1850
	F751_4544					F751_2185				F751_0739				F751_5594		F751_5343
	F751_6377					F751_2181				F751_0731				F751_3479		F751_4534
	F751_3236					F751_2179				F751_0730				F751_1912		F751_1878
	F751_5104					F751_2177				F751_0726				F751_3408		F751_0464
	F751_5621					F751_6459				F751_0723				F751_3451		F751_3502
						F751_2173				F751_0721				F751_4310		F751_5687
						F751_2170				F751_0717				F751_2309		F751_6487
						F751_6458				F751_0714				F751_4750		F751_5918
						F751_4233				F751_0713				F751_2422		F751_6463
						F751_2154				F751_0710				F751_0372		F751_3776
						F751_2153				F751_0708				F751_2953		F751_5780
						F751_2152				F751_0707				F751_6829		F751_5455
						F751_2149				F751_0699				F751_5531		F751_5611
						F751_2147				F751_0697				F751_2074		F751_6478
						F751_2146				F751_0695				F751_5844		F751_1235
						F751_6455				F751_0694				F751_4035		F751_2210
						F751_2133				F751_0033				F751_5063		F751_6410
						F751_2132				F751_0068				F751_6391		F751_2698
						F751_2129				F751_0067				F751_0642		F751_5456
						F751_2122				F751_0045				F751_0695		F751_3587
						F751_2118				F751_0626				F751_2370		F751_4497
						F751_2112				F751_0624						F751_6807
						F751_2111				F751_0324						F751_1022
						F751_2104				F751_0618						F751_4877
						F751_2099				F751_0616						F751_3576
						F751_2098				F751_0615						F751_2941
						F751_2096				F751_2718						F751_6578
						F751_2094				F751_2717						F751_5999
						F751_2091				F751_2714						F751_4538
						F751_2088				F751_2706						F751_3895
						F751_2086				F751_0321						F751_1388
						F751_2085				F751_6677						F751_3586
						F751_2079				F751_0320						F751_3398
						F751_2077				F751_6665						F751_3472
						F751_2076				F751_6663						F751_3248
						F751_6449				F751_6660						F751_4244
						F751_2073				F751_6658						F751_1204
						F751_0120				F751_6652						F751_4634
						F751_0119				F751_6650						F751_1227
						F751_0118				F751_6649						F751_3727
						F751_0117				F751_6643						F751_4811
						F751_2701				F751_6642						F751_1844
						F751_2692				F751_6638						F751_5112
						F751_2687				F751_6635						F751_6625
						F751_2684				F751_6632						F751_4727
						F751_6446				F751_6630						F751_2584
						F751_2674				F751_6629						F751_2343
						F751_6444				F751_6619						F751_6359
						F751_2661				F751_6612						F751_0457
						F751_2656				F751_2237						F751_0698
						F751_2653				F751_2233						F751_5225
						F751_2652				F751_2230						F751_0859
						F751_2651				F751_2227						F751_3964
						F751_2642				F751_6464						F751_2469
						F751_2641				F751_2221						F751_2340
						F751_2640				F751_2214						F751_0184
						F751_0175				F751_2213						F751_2234
						F751_0165				F751_2212						F751_3300
						F751_0156				F751_2211						F751_2856
						F751_0155				F751_2207						F751_6582
						F751_0152				F751_2205						F751_6747
						F751_4905				F751_2200						F751_0720
						F751_4904				F751_6461						F751_1267
						F751_6437				F751_2194						F751_3913
						F751_4901				F751_2193						F751_0733
						F751_4892				F751_2191						F751_5824
						F751_4890				F751_2183						F751_2582
						F751_4881				F751_2176						F751_3423
						F751_4879				F751_2172						F751_1656
						F751_4878				F751_2165						F751_3577
						F751_4877				F751_2164						F751_4236
						F751_4875				F751_2161						F751_3245
						F751_4874				F751_2160						F751_0822
						F751_6434				F751_2155						F751_5793
						F751_6433				F751_6456						F751_3532
						F751_4862				F751_2140						F751_1812
						F751_4861				F751_2138						F751_5162
						F751_4855				F751_2131						F751_3821
						F751_4852				F751_2128						F751_3302
						F751_4841				F751_2125						F751_6090
						F751_4840				F751_2119						F751_6072
						F751_4835				F751_2116						F751_2243
						F751_4834				F751_2115						F751_1230
						F751_4830				F751_2113						F751_3287
						F751_4824				F751_2108						F751_3818
						F751_4821				F751_2103						F751_5566
						F751_4820				F751_2102						F751_6028
						F751_4813				F751_2093						F751_6556
						F751_4808				F751_2090						F751_4795
						F751_6427				F751_2089						F751_0257
						F751_4799				F751_2087						F751_1942
						F751_4798				F751_2084						F751_2594
						F751_4787				F751_2081						F751_6935
						F751_4786				F751_2080						F751_1792
						F751_4784				F751_2078						F751_1234
						F751_4778				F751_6448						F751_4844
						F751_4777				F751_2697						F751_2600
						F751_4776				F751_2696						F751_3304
						F751_4766				F751_2694						F751_0480
						F751_4759				F751_6447						F751_1219
						F751_4748				F751_2678						F751_5546
						F751_4746				F751_2675						F751_1287
						F751_4743				F751_6445						F751_0627
						F751_4741				F751_2669						F751_1621
						F751_4738				F751_2663						F751_5549
						F751_4725				F751_0002						F751_3978
						F751_6419				F751_0030						F751_0412
						F751_4715				F751_0176						F751_5245
						F751_6418				F751_0172						F751_0222
						F751_4713				F751_0167						F751_5092
						F751_4710				F751_0164						F751_0066
						F751_4707				F751_0163						F751_4303
						F751_4706				F751_0151						F751_4757
						F751_4705				F751_0147						F751_2362
						F751_4229				F751_4915						F751_2391
						F751_4701				F751_6438						F751_4998
						F751_4699				F751_4231						F751_0513
						F751_4694				F751_4896						F751_1348
						F751_4691				F751_4895						F751_6422
						F751_4687				F751_4886						F751_3971
						F751_4677				F751_4884						F751_2518
						F751_4671				F751_4882						F751_0830
						F751_4665				F751_4870						F751_0131
						F751_6413				F751_4867						F751_6051
						F751_4662				F751_4864						F751_1288
						F751_4657				F751_4863						F751_4734
						F751_4653				F751_4860						F751_1452
						F751_4651				F751_4858						F751_3143
						F751_4642				F751_4854						F751_2676
						F751_4641				F751_4850						F751_0493
						F751_6296				F751_4848						F751_3327
						F751_6289				F751_4845						F751_4118
						F751_6283				F751_4838						F751_2658
						F751_6280				F751_4836						F751_1470
						F751_6278				F751_6430						F751_2897
						F751_6275				F751_4828						F751_1118
						F751_6272				F751_4827						F751_6063
						F751_6270				F751_4819						F751_2279
						F751_6269				F751_4818						F751_0173
						F751_6407				F751_4817						F751_0097
						F751_6255				F751_4816						F751_3028
						F751_6254				F751_4815						F751_3566
						F751_6246				F751_4814						F751_3307
						F751_6244				F751_6428						F751_1357
						F751_6242				F751_4794						F751_5843
						F751_6240				F751_6426						F751_3520
						F751_6234				F751_6425						F751_2564
						F751_6404				F751_4781						F751_3374
						F751_6403				F751_4780						F751_5728
						F751_6218				F751_4779						F751_3652
						F751_6217				F751_4773						F751_2421
						F751_6216				F751_4772						F751_5564
						F751_6211				F751_4769						F751_4672
						F751_6210				F751_4768						F751_3905
						F751_6206				F751_4767						F751_3222
						F751_6205				F751_4765						F751_0102
						F751_6203				F751_4763						F751_6757
						F751_6202				F751_4758						F751_0227
						F751_6401				F751_4755						F751_6716
						F751_6190				F751_4751						F751_5087
						F751_6189				F751_4747						F751_0558
						F751_3675				F751_4735						F751_1582
						F751_6399				F751_4734						F751_5195
						F751_3666				F751_6420						F751_0264
						F751_3665				F751_4729						F751_2557
						F751_3664				F751_4728						F751_4087
						F751_3663				F751_4722						F751_5670
						F751_3658				F751_4720						F751_5558
						F751_3657				F751_4719						F751_4676
						F751_3652				F751_4716						F751_5921
						F751_3651				F751_6417						F751_4134
						F751_3646				F751_4693						F751_2739
						F751_3642				F751_4684						F751_3881
						F751_6396				F751_4682						F751_4639
						F751_3638				F751_4680						F751_6000
						F751_3632				F751_4678						F751_6699
						F751_3626				F751_4675						F751_4406
						F751_3625				F751_4674						F751_0444
						F751_3621				F751_6414						F751_3726
						F751_3620				F751_4664						F751_2258
						F751_3616				F751_4659						F751_2317
						F751_3609				F751_6412						F751_1325
						F751_3608				F751_4652						F751_3649
						F751_3606				F751_4650						F751_6139
						F751_3602				F751_4648						F751_3499
						F751_3595				F751_4646						F751_3972
						F751_4193				F751_4643						F751_0161
						F751_4191				F751_6297						F751_1882
						F751_4188				F751_6294						F751_5782
						F751_4182				F751_6293						F751_3320
						F751_4180				F751_6287						F751_3236
						F751_4173				F751_6285						F751_1595
						F751_4172				F751_6279						F751_1828
						F751_4169				F751_6277						F751_1504
						F751_4168				F751_6408						F751_0829
						F751_4226				F751_6260						F751_0266
						F751_4156				F751_6253						F751_2708
						F751_1516				F751_6250						F751_0549
						F751_1514				F751_6247						F751_4849
						F751_1513				F751_6243						F751_4914
						F751_1512				F751_6239						F751_0869
						F751_1511				F751_6237						F751_5516
						F751_1507				F751_6233						F751_0686
						F751_1495				F751_6226						F751_1925
						F751_1491				F751_6220						F751_4595
						F751_1490				F751_6215						F751_4666
						F751_1486				F751_6213						F751_1238
						F751_1485				F751_6209						F751_4393
						F751_1482				F751_6208						F751_4754
						F751_1481				F751_6201						F751_6767
						F751_1475				F751_6198						F751_5167
						F751_1469				F751_6192						F751_6228
						F751_1465				F751_6400						F751_6691
						F751_1453				F751_6191						F751_2133
						F751_1451				F751_3674						F751_0611
						F751_1450				F751_3673						F751_4903
						F751_1446				F751_3672						F751_3216
						F751_5579				F751_3671						F751_5721
						F751_1443				F751_3669						F751_0831
						F751_1435				F751_3650						F751_6015
						F751_1428				F751_6397						F751_5621
						F751_1426				F751_3635						F751_6120
						F751_1420				F751_3634						F751_0625
						F751_1419				F751_3630						F751_5194
						F751_1414				F751_3627						F751_5345
						F751_2637				F751_3623						F751_1884
						F751_2634				F751_3617						F751_4883
						F751_2630				F751_3611						F751_5237
						F751_2626				F751_3599						F751_5777
						F751_2624				F751_3597						F751_3397
						F751_2616				F751_5591						F751_1460
						F751_2610				F751_3587						F751_5429
						F751_2609				F751_5590						F751_7009
						F751_2608				F751_4190						F751_1233
						F751_2607				F751_4186						F751_6156
						F751_2601				F751_4185						F751_2331
						F751_2598				F751_4183						F751_3608
						F751_2597				F751_4181						F751_4419
						F751_2596				F751_4177						F751_6091
						F751_2594				F751_4176						F751_1818
						F751_2593				F751_4166						F751_3467
						F751_2591				F751_4163						F751_2181
						F751_2584				F751_5587						F751_2865
						F751_2583				F751_4161						F751_6979
						F751_2581				F751_4157						F751_0786
						F751_2574				F751_4155						F751_0067
						F751_2572				F751_1509						F751_1906
						F751_2563				F751_1505						F751_4924
						F751_5567				F751_1500
						F751_2551				F751_1497
						F751_2547				F751_1494
						F751_5566				F751_5584
						F751_2540				F751_1487
						F751_2538				F751_1480
						F751_2536				F751_1479
						F751_2534				F751_1473
						F751_2531				F751_1471
						F751_2529				F751_1466
						F751_2523				F751_1464
						F751_2518				F751_1463
						F751_2515				F751_1462
						F751_2508				F751_1461
						F751_2495				F751_1459
						F751_2491				F751_1457
						F751_2489				F751_1454
						F751_2485				F751_1449
						F751_2484				F751_1434
						F751_2477				F751_5578
						F751_2475				F751_1431
						F751_2462				F751_1423
						F751_2459				F751_1422
						F751_2455				F751_1421
						F751_2448				F751_5576
						F751_2447				F751_1412
						F751_2445				F751_2639
						F751_2443				F751_2631
						F751_2442				F751_2629
						F751_2441				F751_2625
						F751_2440				F751_2622
						F751_2434				F751_2615
						F751_2433				F751_2613
						F751_5555				F751_2606
						F751_0611				F751_2603
						F751_5554				F751_5572
						F751_0602				F751_2599
						F751_0601				F751_2595
						F751_0600				F751_2592
						F751_0599				F751_2585
						F751_0598				F751_2580
						F751_5553				F751_2579
						F751_0596				F751_2576
						F751_0595				F751_2575
						F751_0593				F751_2573
						F751_0592				F751_5569
						F751_0582				F751_2569
						F751_0581				F751_2568
						F751_0578				F751_2567
						F751_0577				F751_2562
						F751_5551				F751_5568
						F751_0570				F751_2555
						F751_0569				F751_2553
						F751_5550				F751_2545
						F751_0563				F751_2542
						F751_0554				F751_2539
						F751_0549				F751_2535
						F751_0545				F751_2524
						F751_0540				F751_2519
						F751_0539				F751_2514
						F751_0530				F751_2513
						F751_0529				F751_2509
						F751_5546				F751_2505
						F751_0526				F751_2504
						F751_0525				F751_2503
						F751_0520				F751_2500
						F751_0518				F751_2499
						F751_0517				F751_2497
						F751_5545				F751_2496
						F751_0512				F751_5561
						F751_0510				F751_2487
						F751_5544				F751_2483
						F751_0504				F751_2481
						F751_0501				F751_2476
						F751_0500				F751_2472
						F751_0498				F751_5559
						F751_0488				F751_2471
						F751_0487				F751_2468
						F751_0483				F751_2465
						F751_5992				F751_5558
						F751_5541				F751_2453
						F751_5990				F751_2449
						F751_5988				F751_2430
						F751_5985				F751_0613
						F751_5984				F751_0612
						F751_5983				F751_0608
						F751_5540				F751_0597
						F751_5976				F751_0588
						F751_5539				F751_0587
						F751_5971				F751_0586
						F751_5966				F751_0584
						F751_5959				F751_0583
						F751_3023				F751_0574
						F751_5537				F751_0568
						F751_4221				F751_0556
						F751_6047				F751_0552
						F751_6046				F751_0546
						F751_6043				F751_5547
						F751_6042				F751_0534
						F751_6040				F751_0533
						F751_6039				F751_0528
						F751_6034				F751_0523
						F751_0909				F751_0522
						F751_0902				F751_0519
						F751_0898				F751_0515
						F751_0896				F751_0507
						F751_0880				F751_0505
						F751_0867				F751_0496
						F751_0010				F751_0494
						F751_4000				F751_0492
						F751_3994				F751_0490
						F751_3993				F751_0489
						F751_4220				F751_0486
						F751_3992				F751_0485
						F751_3987				F751_0482
						F751_3984				F751_5991
						F751_3982				F751_5981
						F751_3971				F751_5979
						F751_3970				F751_5977
						F751_3967				F751_5974
						F751_3966				F751_5970
						F751_3963				F751_5538
						F751_5524				F751_5960
						F751_3956				F751_5958
						F751_3953				F751_3021
						F751_5523				F751_3018
						F751_3952				F751_3014
						F751_3951				F751_3013
						F751_3950				F751_3006
						F751_3943				F751_3005
						F751_3935				F751_3004
						F751_5521				F751_3001
						F751_3930				F751_5535
						F751_3929				F751_6038
						F751_3927				F751_6033
						F751_3918				F751_0886
						F751_3916				F751_0884
						F751_3914				F751_5530
						F751_0017				F751_0873
						F751_5519				F751_4001
						F751_6188				F751_3997
						F751_6183				F751_3996
						F751_6172				F751_3995
						F751_4219				F751_3991
						F751_6167				F751_3990
						F751_6159				F751_3988
						F751_2999				F751_3985
						F751_6156				F751_5526
						F751_6152				F751_3980
						F751_6147				F751_3976
						F751_6143				F751_5525
						F751_6141				F751_3972
						F751_6140				F751_3969
						F751_6137				F751_3960
						F751_6136				F751_3955
						F751_6132				F751_3947
						F751_6131				F751_3945
						F751_6129				F751_3942
						F751_6122				F751_3940
						F751_6121				F751_3937
						F751_6119				F751_3932
						F751_6114				F751_3924
						F751_6101				F751_3915
						F751_6094				F751_6180
						F751_6093				F751_6179
						F751_6092				F751_6175
						F751_2008				F751_6171
						F751_2002				F751_6162
						F751_2000				F751_6161
						F751_1997				F751_6158
						F751_1987				F751_2998
						F751_1985				F751_6148
						F751_1982				F751_6146
						F751_1979				F751_6134
						F751_1971				F751_6133
						F751_1966				F751_2996
						F751_1961				F751_6126
						F751_1952				F751_2995
						F751_1945				F751_6116
						F751_1941				F751_6109
						F751_1940				F751_2994
						F751_1933				F751_6108
						F751_1929				F751_6103
						F751_1917				F751_6099
						F751_1914				F751_2001
						F751_1909				F751_4218
						F751_2981				F751_1993
						F751_1903				F751_1990
						F751_1902				F751_1989
						F751_1901				F751_2988
						F751_1896				F751_1974
						F751_2980				F751_1973
						F751_1893				F751_1946
						F751_1889				F751_1938
						F751_1886				F751_1934
						F751_1882				F751_1932
						F751_1880				F751_1927
						F751_1852				F751_2983
						F751_1839				F751_1923
						F751_1826				F751_1915
						F751_1825				F751_2982
						F751_1818				F751_1898
						F751_1811				F751_1891
						F751_1809				F751_1888
						F751_1808				F751_1884
						F751_1805				F751_1879
						F751_2971				F751_1877
						F751_1804				F751_2978
						F751_1793				F751_1872
						F751_1782				F751_1870
						F751_1776				F751_1869
						F751_1773				F751_1864
						F751_1762				F751_1863
						F751_1755				F751_1862
						F751_2966				F751_1853
						F751_1754				F751_1851
						F751_1745				F751_1846
						F751_1741				F751_2975
						F751_1734				F751_1838
						F751_1728				F751_2974
						F751_1722				F751_1833
						F751_1718				F751_1832
						F751_1716				F751_2973
						F751_1710				F751_1824
						F751_1704				F751_1823
						F751_1701				F751_1820
						F751_1700				F751_1791
						F751_1693				F751_1785
						F751_1692				F751_1781
						F751_1689				F751_1778
						F751_1688				F751_1775
						F751_1680				F751_1774
						F751_1679				F751_1769
						F751_1678				F751_1767
						F751_1677				F751_1758
						F751_1676				F751_1756
						F751_3800				F751_1735
						F751_3798				F751_1731
						F751_2957				F751_1730
						F751_3797				F751_1726
						F751_3796				F751_1717
						F751_3795				F751_1715
						F751_3791				F751_1714
						F751_3786				F751_1705
						F751_3778				F751_2961
						F751_3771				F751_1699
						F751_2954				F751_1698
						F751_3763				F751_1697
						F751_3761				F751_1696
						F751_3758				F751_1687
						F751_2953				F751_1675
						F751_3753				F751_1674
						F751_3745				F751_1673
						F751_3738				F751_3805
						F751_3734				F751_3804
						F751_3732				F751_3802
						F751_3728				F751_3799
						F751_2416				F751_3794
						F751_2410				F751_3789
						F751_2404				F751_3788
						F751_2403				F751_3781
						F751_2391				F751_3780
						F751_2390				F751_2955
						F751_2389				F751_3768
						F751_2388				F751_3767
						F751_2383				F751_3766
						F751_2382				F751_3765
						F751_2380				F751_3764
						F751_2377				F751_3760
						F751_2374				F751_3756
						F751_2944				F751_2952
						F751_2358				F751_3743
						F751_2352				F751_3742
						F751_2941				F751_3735
						F751_2342				F751_3733
						F751_2334				F751_3731
						F751_2333				F751_3730
						F751_2325				F751_2950
						F751_2321				F751_4214
						F751_2318				F751_2428
						F751_2311				F751_2426
						F751_2307				F751_2424
						F751_2305				F751_2949
						F751_2303				F751_2423
						F751_2302				F751_2419
						F751_2296				F751_2418
						F751_2294				F751_2417
						F751_2293				F751_2415
						F751_2292				F751_2948
						F751_2290				F751_2413
						F751_2289				F751_2409
						F751_2288				F751_2407
						F751_2287				F751_2401
						F751_2286				F751_2399
						F751_2285				F751_2398
						F751_2282				F751_2396
						F751_2279				F751_2946
						F751_2273				F751_2381
						F751_2272				F751_2379
						F751_2271				F751_2378
						F751_2267				F751_2367
						F751_2264				F751_2366
						F751_2933				F751_2361
						F751_1526				F751_2360
						F751_1523				F751_2359
						F751_1521				F751_2942
						F751_1520				F751_2353
						F751_3242				F751_2350
						F751_3241				F751_2349
						F751_3238				F751_2345
						F751_2929				F751_2344
						F751_3223				F751_2338
						F751_3216				F751_2337
						F751_2928				F751_2336
						F751_3206				F751_2335
						F751_3203				F751_2940
						F751_3200				F751_4213
						F751_2925				F751_2329
						F751_3182				F751_2327
						F751_3177				F751_2326
						F751_3176				F751_2316
						F751_3166				F751_2314
						F751_3164				F751_2313
						F751_3162				F751_2308
						F751_3155				F751_2300
						F751_3151				F751_2298
										F751_2297
										F751_2936
										F751_2284
										F751_2281
										F751_2278
										F751_2275
										F751_2274
										F751_2934
										F751_2268
										F751_2263
										F751_2262
										F751_1522
										F751_3235
										F751_3234
										F751_4212
										F751_3232
										F751_3225
										F751_3224
										F751_3219
										F751_3215
										F751_3214
										F751_3213
										F751_3210
										F751_3208
										F751_3207
										F751_2927
										F751_3197
										F751_3196
										F751_3194
										F751_2926
										F751_3193
										F751_3191
										F751_3190
										F751_3185
										F751_3184
										F751_3180
										F751_3174
										F751_2924
										F751_3169
										F751_3159
										F751_3156
										F751_3153
										F751_3149
