# Supplementary material for: Systems biology approach identifies functional modules and regulatory hubs related to secondary metabolites accumulation after transition from autotrophic to heterotrophic growth condition in microalgae
Source: PLoS One. 2020 Feb 21;15(2):e0225677. doi: 10.1371/journal.pone.0225677 (PMC7035001; doi:10.1371/journal.pone.0225677)
Supplement: S5 Table — (XLSX) [file pone.0225677.s006.xlsx]

## Sheet: Sheet1
S5 Table. Hub Genes and connectvity in brown module at PR phase
hub genes	Description	Connectivity
F751_6596	Putative ABC1 protein	134.937
F751_0760	Monothiol glutaredoxin-S14, chloroplastic	133.722
F751_5193	Prenyl transferase	133.257
F751_1091	hypothetical protein	132.95
F751_0399	ATP synthase subunit b', chloroplastic	128.206
F751_1423	tRNA (cytosine(34)-C(5))-methyltransferase	128.025
F751_4064	UBE3C; ubiquitin-protein ligase E3 C	127.381
F751_6574	Lycopene epsilon cyclase	126.923
F751_5408	NSMAF; factor associated with neutral sphingomyelinase activation	126.749
F751_2010	Long chain acyl-CoA synthetase 7, peroxisomal	126.146
F751_3942	Putative ATPase N2B	124.239
F751_2790	NOP10; H/ACA ribonucleoprotein complex subunit 3	123.744
F751_0748	26S proteasome non-ATPase regulatory subunit 6-like protein	123.053
F751_1786	Putative chloroplast lycopene beta cyclase	122.523
F751_2566	DNA excision repair protein ERCC-6-like protein	122.35
F751_2945	XPO7; exportin-7	122.101
F751_5011	Putative RNA-binding protein YlmH	121.454
F751_3508	hypothetical protein	121.33
F751_4739	Serine hydroxymethyltransferase	120.703
F751_2079	IPI1; pre-rRNA-processing protein IPI1	120.671
F751_1082	Histone deacetylase 15	120.275
F751_6195	40S ribosomal protein S14-3	120.231
F751_6213	Putative lipase	120.163
F751_5997	hypothetical protein	119.969
F751_5752	Hsp70-binding protein 1	119.918
F751_4289	hypothetical protein	119.766
F751_0991	Tetraacyldisaccharide 4'-kinase	119.031
F751_3651	hypothetical protein	118.847
F751_5624	hypothetical protein	118.818
